# Supplementary material for: Effect of a generalist mesopredator on modular and unitary sessile prey associated with a foundation species
Source: Ecol Evol. 2024 May 15;14(5):e11413. doi: 10.1002/ece3.11413 (PMC11096695; doi:10.1002/ece3.11413)
Supplement: Supplementary file 1 — Appendix S1 [file ECE3-14-e11413-s001.xls]

## Sheet: Legend
Raw data from the microcosm experiments on Spirontocaris phippsii predation on unitary and modular sessile prey.
Data areas:
Trial ID	An identifier of an individual trial with a single shrimp exposed with an algal blade with epibiosis. Each trial has start and end states
Shrimp individual ID	An identifier of a shrimp individual used in a trial. Each shrimp is used in 2-3 trials
Shrimp wet weight, g	Individual wet weight of a shrimp used in a trial
Shrimp size class	Small' for shrimp with individual wet weight less than 0.080 g, 'large' for shrimp with individual wet weight more than 0.300 g
Time	'Start' for the initial state, 'end' for the state after 24 hours exposure with a shrimp
Replication ID	An identifier of a replicate trial with the same shrimp individual (1-3)
Substrate (Phycodrys rubens blade) area, mm2	An area of the blade used in a trial (summed for both blade sides)
Areas covered by species, mm2	Substrate area covered by a particular species on a Phycodrys rubens blade in the corresponding trial and state
Data measurements:
Species	Species name
Trial ID	An identifier of an individual trial with a single shrimp exposed with an algal blade with epibiosis. Each trial has start and end states (but see below)
Time	'Start' for the initial state, 'end' for the state after 24 hours exposure with a shrimp. There are no 'end' state records for a particular trial and species in case there were no individuals/colonies after shrimp exposure
Individual size	Aperture diameter for Circeis armoricana, number of zooids for bryozoans and hydrozoans

## Sheet: Data areas
							Areas covered by species, mm2
							Hydrozoa		Polychaeta	Bryozoa
Trial ID	Shrimp individual ID	Shrimp wet weight, g	Shrimp size class	Time	Replication ID	Substrate (Phycodrys rubens blade) area, mm2	Dynamena pumila	Lafoea dumosa	Circeis armoricana	Crisia eburnea	Crisiella producta	Patinella verrucaria	Calloporidae f. gen. sp.	Celleporella hyalina	Juxtacribrilina annulata	Electra pilosa
LAB-S1.1L1	1	0.09	small	end	1	900	0	0	3.99194	0	0	0	0	0.341211	0.889588	0.604568
LAB-S1.1L1	1	0.09	small	start	1	900	0	0	5.48271	0	0	0.0508272	0	6.1418	3.81252	1.8137
LAB-S1.1L2	1	0.09	small	end	2	740	0	0.684524	0.822054	0	0	0	0	0	0	0
LAB-S1.1L2	1	0.09	small	start	2	740	0	4.10714	4.06428	0	0	0.101654	0	10.4411	4.70211	2.50464
LAB-S1.1L3	1	0.09	small	end	3	600	0	0	2.62813	0	0	0.0508272	0	0.409453	0	0.172734
LAB-S1.1L3	1	0.09	small	start	3	600	0	0	8.34358	0	0	0.482858	0	18.2207	4.19377	6.90935
LAB-S10.2L1	10	0.06	small	end	1	2260	0	0	40.5679	0.048	0	0.432031	0	6.00532	16.648	18.2234
LAB-S10.2L1	10	0.06	small	start	1	2260	0	0	45.0461	0.048	0	0.432031	1.02	7.02895	42.7002	47.329
LAB-S10.2L2	10	0.06	small	end	2	1440	0	0	10.9017	0.024	0	0.432031	0	9.41743	0.889588	0
LAB-S10.2L2	10	0.06	small	start	2	1440	0	0	15.3973	0.048	0	0.432031	0	23.2024	4.32086	4.75018
LAB-S10.2L3	10	0.06	small	end	3	1060	0	0	21.4257	0.12	0	7.4716	0	14.5356	32.5335	5.44111
LAB-S10.2L3	10	0.06	small	start	3	1060	0	0	23.5616	0.12	0	7.4716	0	16.1734	35.5835	19.2598
LAB-S11.2L1	11	0.3	large	end	1	1740	0	0	7.30605	0	0	0	0	0	0.381252	0
LAB-S11.2L1	11	0.3	large	start	1	1740	0	0	22.0224	0	0	1.6773	0.884	1.02363	10.4209	2.50464
LAB-S11.2L2	11	0.3	large	end	2	1300	0	0	0.786272	0.024	0	0	0	0	0	0
LAB-S11.2L2	11	0.3	large	start	2	1300	0	0	12.8407	0.288	0	0	0	12.0106	3.05002	3.36831
LAB-S11.2L3	11	0.3	large	end	3	1080	0	0	5.809	0	0	1.01654	0	10.5093	0.254168	0
LAB-S11.2L3	11	0.3	large	start	3	1080	0	0	9.77895	0.072	0	2.97339	0	17.8795	7.1167	24.7873
LAB-S13.3L1	13	0.06	small	end	1	1140	0	0	3.01734	0	0	0.686167	0	2.79793	0	0.950035
LAB-S13.3L1	13	0.06	small	start	1	1140	0	0	6.25015	0.024	0	0.940303	0	7.64313	11.3105	4.66381
LAB-S13.3L2	13	0.06	small	end	2	940	0	0	7.52859	0.024	0	2.94798	0	0.341211	1.27084	0
LAB-S13.3L2	13	0.06	small	start	2	940	0	0	11.4636	0.024	0	2.69384	0	4.02629	3.1771	1.98644
LAB-S13.3L3	13	0.06	small	end	3	680	0	0	4.04028	0	0	0.813235	0	1.22836	0	0
LAB-S13.3L3	13	0.06	small	start	3	680	0	0	9.19828	0.072	0	7.77656	0.612	5.80059	12.7084	2.0728
LAB-S14.3L1	14	0.01	small	end	1	840	0	0	8.23781	0	0	1.34692	0	1.2966	2.54168	0
LAB-S14.3L1	14	0.01	small	start	1	840	0	0	11.7376	0.024	0	1.34692	0	1.56957	4.06669	0.604568
LAB-S14.3L2	14	0.01	small	end	2	860	0	0	4.69173	0.552	0	1.29609	0	6.48301	6.3542	0.0863669
LAB-S14.3L2	14	0.01	small	start	2	860	0	0	6.21437	0.672	0	1.29609	1.02	6.55125	6.86254	0.0863669
LAB-S14.3L3	14	0.01	small	end	3	1000	0	0	7.76604	0.048	0	0.99113	0	10.2363	11.0563	0
LAB-S14.3L3	14	0.01	small	start	3	1000	0	0	11.0295	0.048	0	0.99113	0	13.8532	12.5813	1.20914
LAB-S15.3L1	15	0.02	small	end	1	800	0	0	10.6533	0.024	0	0.35579	0	8.87149	10.548	0
LAB-S15.3L1	15	0.02	small	start	1	800	0	0	11.5017	0.048	0	0.63534	0	9.41743	13.9792	0.604568
LAB-S15.3L2	15	0.02	small	end	2	800	0	0	5.36595	0.024	0	1.37233	0	33.7117	0.889588	0
LAB-S15.3L2	15	0.02	small	start	2	800	0	0	5.71702	0.024	0	1.37233	0	35.2812	8.00629	1.2955
LAB-S15.3L3	15	0.02	small	end	3	860	0	0	6.67436	0.192	0	0.838649	0	7.50664	2.66876	2.50464
LAB-S15.3L3	15	0.02	small	start	3	860	0	0	6.39798	0.192	0	0.838649	0	8.18907	4.32086	2.67737
LAB-S16.3L1	16	0.04	small	end	1	860	0	0	6.46673	0	0	1.01654	0	0.750664	2.92293	0.777302
LAB-S16.3L1	16	0.04	small	start	1	860	0	0	7.78691	0	0	1.01654	0	6.6195	4.70211	2.59101
LAB-S16.3L2	16	0.04	small	end	2	1400	0	0	9.46994	0.144	0	0.63534	0	2.79793	3.30418	0.259101
LAB-S16.3L2	16	0.04	small	start	2	1400	0	0	10.327	0.144	0	0.889476	0	2.79793	8.26046	4.05924
LAB-S16.3L3	16	0.04	small	end	3	700	0	0	6.87321	0	0.025	0	0	22.1787	1.14376	0
LAB-S16.3L3	16	0.04	small	start	3	700	0	0	9.37515	0	0.025	0	0	27.1604	9.27713	3.71377
LAB-S17.3L1	17	0.01	small	end	1	700	0	0	4.70743	0	0	0	0	1.43309	2.66876	0
LAB-S17.3L1	17	0.01	small	start	1	700	0	0	5.71389	0	0	0	0.34	2.52496	5.21044	1.2955
LAB-S17.3L2	17	0.01	small	end	2	720	0	0	0.468624	0	0	0	0	3.00266	0	0
LAB-S17.3L2	17	0.01	small	start	2	720	0	0	2.61007	0	0	0	0	7.50664	2.79585	8.80942
LAB-S17.3L3	17	0.01	small	end	3	460	0	0	2.00146	0.072	0	0.381204	0	12.0789	0	2.50464
LAB-S17.3L3	17	0.01	small	start	3	460	0	0	3.75841	0.072	0	0.381204	0	27.0922	2.79585	6.30478
LAB-S18.3L1	18	0.42	large	end	1	800	0	0	2.90293	0	0	0	0	1.84254	0	0
LAB-S18.3L1	18	0.42	large	start	1	800	0	0	6.26035	0.072	0	1.09278	0	5.25465	7.49796	0
LAB-S18.3L2	18	0.42	large	end	2	840	0	0	0.940387	0	0	0	0	2.72969	0.127084	0
LAB-S18.3L2	18	0.42	large	start	2	840	0	0	5.38446	0.168	0	0	0.884	4.50399	9.40421	0.604568
LAB-S18.3L3	18	0.42	large	end	3	600	0	0	7.3037	0	0	2.49053	0	5.39114	0	0
LAB-S18.3L3	18	0.42	large	start	3	600	0	0	10.1591	0	0	2.87174	0.476	6.48301	10.1667	1.72734
LAB-S19.3L1	19	0.36	large	end	1	840	0	0	0.349505	0	0	0	0	0	0	0
LAB-S19.3L1	19	0.36	large	start	1	840	0	0	9.15622	0.048	0	0	0.612	3.20738	12.8355	0.863669
LAB-S19.3L2	19	0.36	large	end	2	1280	0	0	9.22732	0	0	0	0	1.84254	0	0
LAB-S19.3L2	19	0.36	large	start	2	1280	0	0	17.1644	0.048	0	0	0	9.82688	20.0793	4.49108
LAB-S19.3L3	19	0.36	large	end	3	1100	0	0	5.56683	0	0	0	0	0	0	0
LAB-S19.3L3	19	0.36	large	start	3	1100	0	0	11.6161	0.048	0	0	0	2.72969	12.3271	1.46824
LAB-S2.1L1	2	0.08	small	end	1	600	0	0	2.97763	0	0	0	0	20.7456	2.16043	4.14561
LAB-S2.1L1	2	0.08	small	start	1	600	0	0	3.7187	0	0	0	0	35.8272	4.95628	10.7095
LAB-S2.1L2	2	0.08	small	end	2	560	0	0	3.94595	0	0	0.203309	0	11.8059	3.68544	1.64097
LAB-S2.1L2	2	0.08	small	start	2	560	0	0	3.94595	0	0	0.203309	0	11.8059	3.68544	1.64097
LAB-S20.3L1	20	0.47	large	end	1	1420	0	0	1.76244	0.072	0	1.6773	0	0	0	0
LAB-S20.3L1	20	0.47	large	start	1	1420	0	0	6.8269	0.168	0	2.03309	0	15.2863	6.3542	4.75018
LAB-S20.3L2	20	0.47	large	end	2	740	0	0	6.50487	0	0	0.889476	0	0	1.52501	0
LAB-S20.3L2	20	0.47	large	start	2	740	0.045	1.09524	6.50487	0	0	0.889476	0	22.5199	6.86254	1.0364
LAB-S20.3L3	20	0.47	large	end	3	620	0	0	1.49392	0	0	0.457445	0	0	0.127084	0
LAB-S20.3L3	20	0.47	large	start	3	620	0	0	7.69808	0.192	0	0.965716	0	3.95805	2.92293	3.10921
LAB-S3.1L1	3	0.07	small	end	1	600	0	0	7.7979	0.024	0	0	0	35.5542	2.03334	4.23198
LAB-S3.1L1	3	0.07	small	start	1	600	0	0	15.7267	0.024	0	0.0508272	0	42.1737	3.68544	8.72305
LAB-S3.1L2	3	0.07	small	end	2	600	0	0	3.32164	0	0	0	0	21.701	0.381252	0.518201
LAB-S3.1L2	3	0.07	small	start	2	600	0	0	4.68388	0	0	0.203309	0	24.8402	2.79585	3.19557
LAB-S3.1L3	3	0.07	small	end	3	520	0	0	3.98173	0.024	0	0.228722	0	13.9897	2.54168	0
LAB-S3.1L3	3	0.07	small	start	3	520	0	0	6.13809	0.024	0	0.432031	0	21.7693	6.22712	3.62741
LAB-S4.1L1	4	0.07	small	end	1	300	0	0	2.62499	0	0	0	0	2.79793	1.14376	0.518201
LAB-S4.1L1	4	0.07	small	start	1	300	0	0	5.12457	0.024	0	0	0	29.4124	3.43127	10.5368
LAB-S4.1L2	4	0.07	small	end	2	500	0	1.36905	1.33038	0	0	0	0.068	4.57223	0.127084	0.0863669
LAB-S4.1L2	4	0.07	small	start	2	500	0	3.42262	4.33359	0	0	1.01654	0.34	16.0369	5.21044	4.66381
LAB-S4.1L3	4	0.07	small	end	3	500	0	0	0.628233	0	0	0	0	0	0	0
LAB-S4.1L3	4	0.07	small	start	3	500	0	0	4.53291	0	0	0.203309	0	2.72969	3.9396	3.36831
LAB-S6.2L1	6	0.07	small	end	1	1800	0	0	11.1478	0.048	0	0	0	3.5486	1.01667	0
LAB-S6.2L1	6	0.07	small	start	1	1800	0	0	20.153	0.048	0	0	0	8.66676	11.9459	23.8373
LAB-S6.2L2	6	0.07	small	end	2	2400	0	0	5.59791	0.36	0	3.02422	0	6.6195	0.127084	0
LAB-S6.2L2	6	0.07	small	start	2	2400	0	0	18.5554	0.504	0	4.47279	0	22.3152	4.57502	0
LAB-S6.2L3	6	0.07	small	end	3	1620	0	2.46429	11.9432	0.024	0	1.47399	0	58.0059	9.27713	0
LAB-S6.2L3	6	0.07	small	start	3	1620	0	5.47619	12.9964	0.024	0	1.52482	0	61.2133	9.5313	0
LAB-S7.2L1	7	0.35	large	end	1	1420	0	0	2.0793	0	0	0	0	0	0	0
LAB-S7.2L1	7	0.35	large	start	1	1420	0	0	17.2937	0	0	0.63534	0	5.39114	3.9396	0.518201
LAB-S7.2L2	7	0.35	large	end	2	1340	0	0	7.60408	0	0	2.64301	0	18.3572	0	0.172734
LAB-S7.2L2	7	0.35	large	start	2	1340	0	0	16.7308	0.096	0	3.5579	1.088	36.9873	11.6917	19.9507
LAB-S7.2L3	7	0.35	large	end	3	600	0	0	10.9843	0	0	5.46392	0	29.8901	0.127084	0
LAB-S7.2L3	7	0.35	large	start	3	600	0	2.46429	15.9461	0.048	0	5.48934	0	33.1657	21.8584	3.88651
LAB-S8.2L1	8	0.04	small	end	1	1340	0	0	21.6736	0	0	1.65188	0	0	4.44794	0
LAB-S8.2L1	8	0.04	small	start	1	1340	0	0	25.6974	0	0	1.6773	0	0	10.6751	1.20914
LAB-S8.2L2	8	0.04	small	end	2	1700	0	0	25.4746	0.168	0	5.6164	0	9.00797	8.51463	0.604568
LAB-S8.2L2	8	0.04	small	start	2	1700	0	0	29.3816	0.168	0	6.20092	0	12.2836	14.4876	6.56388
LAB-S8.2L3	8	0.04	small	end	3	1060	0	0	18.7484	0.12	0	5.51475	0	104.411	11.6917	8.72305
LAB-S8.2L3	8	0.04	small	start	3	1060	0	0	18.3109	0.12	0	5.51475	0.884	111.644	11.6917	13.3869
LAB-S9.2L1	9	0.41	large	end	1	1840	0	0	14.0881	0	0	0.254136	0	0	6.86254	0
LAB-S9.2L1	9	0.41	large	start	1	1840	0	0	18.0419	0	0	0.813235	0	0	9.65838	5.95931
LAB-S9.2L2	9	0.41	large	end	2	1800	0	0	15.553	0.072	0	2.69384	0	28.5935	0.889588	0
LAB-S9.2L2	9	0.41	large	start	2	1800	0	0	17.6461	0.72	0	3.02422	0	49.7486	5.33753	2.50464
LAB-S9.2L3	9	0.41	large	end	3	1360	0	0	12.4515	0	0	6.04843	0	42.3102	16.5209	2.85011
LAB-S9.2L3	9	0.41	large	start	3	1360	0	0	12.8773	0	0	5.94678	0	43.1291	16.7751	2.85011

## Sheet: Data measurements
Species	Trial ID	Time	Individual size
Calloporidae f. gen. sp.	LAB-S10.2L1	start	15
Calloporidae f. gen. sp.	LAB-S11.2L1	start	13
Calloporidae f. gen. sp.	LAB-S13.3L3	start	9
Calloporidae f. gen. sp.	LAB-S14.3L2	start	15
Calloporidae f. gen. sp.	LAB-S17.3L1	start	5
Calloporidae f. gen. sp.	LAB-S18.3L2	start	13
Calloporidae f. gen. sp.	LAB-S18.3L3	start	7
Calloporidae f. gen. sp.	LAB-S19.3L1	start	9
Calloporidae f. gen. sp.	LAB-S4.1L2	start	5
Calloporidae f. gen. sp.	LAB-S4.1L2	end	1
Calloporidae f. gen. sp.	LAB-S7.2L2	start	9
Calloporidae f. gen. sp.	LAB-S7.2L2	start	7
Calloporidae f. gen. sp.	LAB-S8.2L3	start	13
Celleporella hyalina	LAB-S1.1L1	start	32
Celleporella hyalina	LAB-S1.1L1	start	7
Celleporella hyalina	LAB-S1.1L1	start	17
Celleporella hyalina	LAB-S1.1L1	start	2
Celleporella hyalina	LAB-S1.1L1	start	2
Celleporella hyalina	LAB-S1.1L1	start	4
Celleporella hyalina	LAB-S1.1L1	start	10
Celleporella hyalina	LAB-S1.1L1	start	13
Celleporella hyalina	LAB-S1.1L1	start	3
Celleporella hyalina	LAB-S1.1L1	end	5
Celleporella hyalina	LAB-S1.1L2	start	6
Celleporella hyalina	LAB-S1.1L2	start	2
Celleporella hyalina	LAB-S1.1L2	start	3
Celleporella hyalina	LAB-S1.1L2	start	5
Celleporella hyalina	LAB-S1.1L2	start	9
Celleporella hyalina	LAB-S1.1L2	start	29
Celleporella hyalina	LAB-S1.1L2	start	10
Celleporella hyalina	LAB-S1.1L2	start	3
Celleporella hyalina	LAB-S1.1L2	start	33
Celleporella hyalina	LAB-S1.1L2	start	2
Celleporella hyalina	LAB-S1.1L2	start	2
Celleporella hyalina	LAB-S1.1L2	start	41
Celleporella hyalina	LAB-S1.1L2	start	2
Celleporella hyalina	LAB-S1.1L2	start	6
Celleporella hyalina	LAB-S1.1L3	start	26
Celleporella hyalina	LAB-S1.1L3	start	6
Celleporella hyalina	LAB-S1.1L3	start	13
Celleporella hyalina	LAB-S1.1L3	start	16
Celleporella hyalina	LAB-S1.1L3	start	29
Celleporella hyalina	LAB-S1.1L3	start	9
Celleporella hyalina	LAB-S1.1L3	start	10
Celleporella hyalina	LAB-S1.1L3	start	88
Celleporella hyalina	LAB-S1.1L3	start	12
Celleporella hyalina	LAB-S1.1L3	start	4
Celleporella hyalina	LAB-S1.1L3	start	15
Celleporella hyalina	LAB-S1.1L3	start	5
Celleporella hyalina	LAB-S1.1L3	start	9
Celleporella hyalina	LAB-S1.1L3	start	17
Celleporella hyalina	LAB-S1.1L3	start	8
Celleporella hyalina	LAB-S1.1L3	end	6
Celleporella hyalina	LAB-S10.2L1	start	20
Celleporella hyalina	LAB-S10.2L1	start	10
Celleporella hyalina	LAB-S10.2L1	start	20
Celleporella hyalina	LAB-S10.2L1	start	53
Celleporella hyalina	LAB-S10.2L1	end	53
Celleporella hyalina	LAB-S10.2L1	end	18
Celleporella hyalina	LAB-S10.2L1	end	7
Celleporella hyalina	LAB-S10.2L1	end	10
Celleporella hyalina	LAB-S10.2L2	start	12
Celleporella hyalina	LAB-S10.2L2	start	2
Celleporella hyalina	LAB-S10.2L2	start	9
Celleporella hyalina	LAB-S10.2L2	start	10
Celleporella hyalina	LAB-S10.2L2	start	8
Celleporella hyalina	LAB-S10.2L2	start	13
Celleporella hyalina	LAB-S10.2L2	start	43
Celleporella hyalina	LAB-S10.2L2	start	59
Celleporella hyalina	LAB-S10.2L2	start	21
Celleporella hyalina	LAB-S10.2L2	start	6
Celleporella hyalina	LAB-S10.2L2	start	7
Celleporella hyalina	LAB-S10.2L2	start	13
Celleporella hyalina	LAB-S10.2L2	start	6
Celleporella hyalina	LAB-S10.2L2	start	19
Celleporella hyalina	LAB-S10.2L2	start	10
Celleporella hyalina	LAB-S10.2L2	start	5
Celleporella hyalina	LAB-S10.2L2	start	20
Celleporella hyalina	LAB-S10.2L2	start	24
Celleporella hyalina	LAB-S10.2L2	start	10
Celleporella hyalina	LAB-S10.2L2	start	3
Celleporella hyalina	LAB-S10.2L2	start	40
Celleporella hyalina	LAB-S10.2L2	end	11
Celleporella hyalina	LAB-S10.2L2	end	17
Celleporella hyalina	LAB-S10.2L2	end	59
Celleporella hyalina	LAB-S10.2L2	end	17
Celleporella hyalina	LAB-S10.2L2	end	9
Celleporella hyalina	LAB-S10.2L2	end	6
Celleporella hyalina	LAB-S10.2L2	end	16
Celleporella hyalina	LAB-S10.2L2	end	3
Celleporella hyalina	LAB-S10.2L3	start	28
Celleporella hyalina	LAB-S10.2L3	start	79
Celleporella hyalina	LAB-S10.2L3	start	29
Celleporella hyalina	LAB-S10.2L3	start	26
Celleporella hyalina	LAB-S10.2L3	start	38
Celleporella hyalina	LAB-S10.2L3	start	37
Celleporella hyalina	LAB-S10.2L3	end	75
Celleporella hyalina	LAB-S10.2L3	end	28
Celleporella hyalina	LAB-S10.2L3	end	29
Celleporella hyalina	LAB-S10.2L3	end	17
Celleporella hyalina	LAB-S10.2L3	end	38
Celleporella hyalina	LAB-S10.2L3	end	26
Celleporella hyalina	LAB-S11.2L1	start	9
Celleporella hyalina	LAB-S11.2L1	start	6
Celleporella hyalina	LAB-S11.2L2	start	5
Celleporella hyalina	LAB-S11.2L2	start	3
Celleporella hyalina	LAB-S11.2L2	start	74
Celleporella hyalina	LAB-S11.2L2	start	19
Celleporella hyalina	LAB-S11.2L2	start	17
Celleporella hyalina	LAB-S11.2L2	start	14
Celleporella hyalina	LAB-S11.2L2	start	17
Celleporella hyalina	LAB-S11.2L2	start	22
Celleporella hyalina	LAB-S11.2L2	start	5
Celleporella hyalina	LAB-S11.2L3	start	16
Celleporella hyalina	LAB-S11.2L3	start	20
Celleporella hyalina	LAB-S11.2L3	start	15
Celleporella hyalina	LAB-S11.2L3	start	4
Celleporella hyalina	LAB-S11.2L3	start	5
Celleporella hyalina	LAB-S11.2L3	start	3
Celleporella hyalina	LAB-S11.2L3	start	10
Celleporella hyalina	LAB-S11.2L3	start	6
Celleporella hyalina	LAB-S11.2L3	start	139
Celleporella hyalina	LAB-S11.2L3	start	23
Celleporella hyalina	LAB-S11.2L3	start	21
Celleporella hyalina	LAB-S11.2L3	end	23
Celleporella hyalina	LAB-S11.2L3	end	131
Celleporella hyalina	LAB-S13.3L1	start	4
Celleporella hyalina	LAB-S13.3L1	start	14
Celleporella hyalina	LAB-S13.3L1	start	6
Celleporella hyalina	LAB-S13.3L1	start	17
Celleporella hyalina	LAB-S13.3L1	start	14
Celleporella hyalina	LAB-S13.3L1	start	14
Celleporella hyalina	LAB-S13.3L1	start	12
Celleporella hyalina	LAB-S13.3L1	start	24
Celleporella hyalina	LAB-S13.3L1	start	7
Celleporella hyalina	LAB-S13.3L1	end	24
Celleporella hyalina	LAB-S13.3L1	end	17
Celleporella hyalina	LAB-S13.3L2	start	41
Celleporella hyalina	LAB-S13.3L2	start	18
Celleporella hyalina	LAB-S13.3L2	end	5
Celleporella hyalina	LAB-S13.3L3	start	85
Celleporella hyalina	LAB-S13.3L3	end	18
Celleporella hyalina	LAB-S14.3L1	start	12
Celleporella hyalina	LAB-S14.3L1	start	7
Celleporella hyalina	LAB-S14.3L1	start	4
Celleporella hyalina	LAB-S14.3L1	end	7
Celleporella hyalina	LAB-S14.3L1	end	12
Celleporella hyalina	LAB-S14.3L2	start	44
Celleporella hyalina	LAB-S14.3L2	start	4
Celleporella hyalina	LAB-S14.3L2	start	48
Celleporella hyalina	LAB-S14.3L2	end	4
Celleporella hyalina	LAB-S14.3L2	end	48
Celleporella hyalina	LAB-S14.3L2	end	43
Celleporella hyalina	LAB-S14.3L3	start	47
Celleporella hyalina	LAB-S14.3L3	start	30
Celleporella hyalina	LAB-S14.3L3	start	126
Celleporella hyalina	LAB-S14.3L3	end	30
Celleporella hyalina	LAB-S14.3L3	end	16
Celleporella hyalina	LAB-S14.3L3	end	104
Celleporella hyalina	LAB-S15.3L1	start	27
Celleporella hyalina	LAB-S15.3L1	start	11
Celleporella hyalina	LAB-S15.3L1	start	69
Celleporella hyalina	LAB-S15.3L1	start	8
Celleporella hyalina	LAB-S15.3L1	start	10
Celleporella hyalina	LAB-S15.3L1	start	13
Celleporella hyalina	LAB-S15.3L1	end	8
Celleporella hyalina	LAB-S15.3L1	end	69
Celleporella hyalina	LAB-S15.3L1	end	10
Celleporella hyalina	LAB-S15.3L1	end	19
Celleporella hyalina	LAB-S15.3L1	end	11
Celleporella hyalina	LAB-S15.3L1	end	13
Celleporella hyalina	LAB-S15.3L2	start	23
Celleporella hyalina	LAB-S15.3L2	start	8
Celleporella hyalina	LAB-S15.3L2	start	183
Celleporella hyalina	LAB-S15.3L2	start	58
Celleporella hyalina	LAB-S15.3L2	start	26
Celleporella hyalina	LAB-S15.3L2	start	46
Celleporella hyalina	LAB-S15.3L2	start	59
Celleporella hyalina	LAB-S15.3L2	start	69
Celleporella hyalina	LAB-S15.3L2	start	5
Celleporella hyalina	LAB-S15.3L2	start	40
Celleporella hyalina	LAB-S15.3L2	end	183
Celleporella hyalina	LAB-S15.3L2	end	65
Celleporella hyalina	LAB-S15.3L2	end	40
Celleporella hyalina	LAB-S15.3L2	end	17
Celleporella hyalina	LAB-S15.3L2	end	46
Celleporella hyalina	LAB-S15.3L2	end	56
Celleporella hyalina	LAB-S15.3L2	end	59
Celleporella hyalina	LAB-S15.3L2	end	5
Celleporella hyalina	LAB-S15.3L2	end	23
Celleporella hyalina	LAB-S15.3L3	start	15
Celleporella hyalina	LAB-S15.3L3	start	34
Celleporella hyalina	LAB-S15.3L3	start	7
Celleporella hyalina	LAB-S15.3L3	start	64
Celleporella hyalina	LAB-S15.3L3	end	7
Celleporella hyalina	LAB-S15.3L3	end	34
Celleporella hyalina	LAB-S15.3L3	end	64
Celleporella hyalina	LAB-S15.3L3	end	5
Celleporella hyalina	LAB-S16.3L1	start	3
Celleporella hyalina	LAB-S16.3L1	start	86
Celleporella hyalina	LAB-S16.3L1	start	5
Celleporella hyalina	LAB-S16.3L1	start	3
Celleporella hyalina	LAB-S16.3L1	end	8
Celleporella hyalina	LAB-S16.3L1	end	3
Celleporella hyalina	LAB-S16.3L2	start	23
Celleporella hyalina	LAB-S16.3L2	start	18
Celleporella hyalina	LAB-S16.3L2	end	23
Celleporella hyalina	LAB-S16.3L2	end	18
Celleporella hyalina	LAB-S16.3L3	start	55
Celleporella hyalina	LAB-S16.3L3	start	18
Celleporella hyalina	LAB-S16.3L3	start	166
Celleporella hyalina	LAB-S16.3L3	start	6
Celleporella hyalina	LAB-S16.3L3	start	11
Celleporella hyalina	LAB-S16.3L3	start	18
Celleporella hyalina	LAB-S16.3L3	start	18
Celleporella hyalina	LAB-S16.3L3	start	64
Celleporella hyalina	LAB-S16.3L3	start	13
Celleporella hyalina	LAB-S16.3L3	start	29
Celleporella hyalina	LAB-S16.3L3	end	18
Celleporella hyalina	LAB-S16.3L3	end	17
Celleporella hyalina	LAB-S16.3L3	end	64
Celleporella hyalina	LAB-S16.3L3	end	55
Celleporella hyalina	LAB-S16.3L3	end	5
Celleporella hyalina	LAB-S16.3L3	end	166
Celleporella hyalina	LAB-S17.3L1	start	37
Celleporella hyalina	LAB-S17.3L1	end	21
Celleporella hyalina	LAB-S17.3L2	start	31
Celleporella hyalina	LAB-S17.3L2	start	18
Celleporella hyalina	LAB-S17.3L2	start	38
Celleporella hyalina	LAB-S17.3L2	start	9
Celleporella hyalina	LAB-S17.3L2	start	14
Celleporella hyalina	LAB-S17.3L2	end	39
Celleporella hyalina	LAB-S17.3L2	end	5
Celleporella hyalina	LAB-S17.3L3	start	197
Celleporella hyalina	LAB-S17.3L3	start	21
Celleporella hyalina	LAB-S17.3L3	start	34
Celleporella hyalina	LAB-S17.3L3	start	6
Celleporella hyalina	LAB-S17.3L3	start	60
Celleporella hyalina	LAB-S17.3L3	start	6
Celleporella hyalina	LAB-S17.3L3	start	73
Celleporella hyalina	LAB-S17.3L3	end	1
Celleporella hyalina	LAB-S17.3L3	end	34
Celleporella hyalina	LAB-S17.3L3	end	21
Celleporella hyalina	LAB-S17.3L3	end	6
Celleporella hyalina	LAB-S17.3L3	end	64
Celleporella hyalina	LAB-S17.3L3	end	51
Celleporella hyalina	LAB-S18.3L1	start	5
Celleporella hyalina	LAB-S18.3L1	start	2
Celleporella hyalina	LAB-S18.3L1	start	43
Celleporella hyalina	LAB-S18.3L1	start	27
Celleporella hyalina	LAB-S18.3L1	end	27
Celleporella hyalina	LAB-S18.3L2	start	10
Celleporella hyalina	LAB-S18.3L2	start	56
Celleporella hyalina	LAB-S18.3L2	end	40
Celleporella hyalina	LAB-S18.3L3	start	49
Celleporella hyalina	LAB-S18.3L3	start	13
Celleporella hyalina	LAB-S18.3L3	start	33
Celleporella hyalina	LAB-S18.3L3	end	30
Celleporella hyalina	LAB-S18.3L3	end	49
Celleporella hyalina	LAB-S19.3L1	start	28
Celleporella hyalina	LAB-S19.3L1	start	3
Celleporella hyalina	LAB-S19.3L1	start	3
Celleporella hyalina	LAB-S19.3L1	start	6
Celleporella hyalina	LAB-S19.3L1	start	3
Celleporella hyalina	LAB-S19.3L1	start	4
Celleporella hyalina	LAB-S19.3L2	start	27
Celleporella hyalina	LAB-S19.3L2	start	23
Celleporella hyalina	LAB-S19.3L2	start	5
Celleporella hyalina	LAB-S19.3L2	start	10
Celleporella hyalina	LAB-S19.3L2	start	48
Celleporella hyalina	LAB-S19.3L2	start	7
Celleporella hyalina	LAB-S19.3L2	start	24
Celleporella hyalina	LAB-S19.3L2	end	27
Celleporella hyalina	LAB-S19.3L3	start	22
Celleporella hyalina	LAB-S19.3L3	start	3
Celleporella hyalina	LAB-S19.3L3	start	11
Celleporella hyalina	LAB-S19.3L3	start	4
Celleporella hyalina	LAB-S2.1L1	start	15
Celleporella hyalina	LAB-S2.1L1	start	3
Celleporella hyalina	LAB-S2.1L1	start	118
Celleporella hyalina	LAB-S2.1L1	start	17
Celleporella hyalina	LAB-S2.1L1	start	10
Celleporella hyalina	LAB-S2.1L1	start	5
Celleporella hyalina	LAB-S2.1L1	start	29
Celleporella hyalina	LAB-S2.1L1	start	19
Celleporella hyalina	LAB-S2.1L1	start	6
Celleporella hyalina	LAB-S2.1L1	start	5
Celleporella hyalina	LAB-S2.1L1	start	15
Celleporella hyalina	LAB-S2.1L1	start	77
Celleporella hyalina	LAB-S2.1L1	start	5
Celleporella hyalina	LAB-S2.1L1	start	11
Celleporella hyalina	LAB-S2.1L1	start	9
Celleporella hyalina	LAB-S2.1L1	start	23
Celleporella hyalina	LAB-S2.1L1	start	42
Celleporella hyalina	LAB-S2.1L1	start	73
Celleporella hyalina	LAB-S2.1L1	start	32
Celleporella hyalina	LAB-S2.1L1	start	8
Celleporella hyalina	LAB-S2.1L1	start	3
Celleporella hyalina	LAB-S2.1L1	end	85
Celleporella hyalina	LAB-S2.1L1	end	11
Celleporella hyalina	LAB-S2.1L1	end	14
Celleporella hyalina	LAB-S2.1L1	end	5
Celleporella hyalina	LAB-S2.1L1	end	41
Celleporella hyalina	LAB-S2.1L1	end	23
Celleporella hyalina	LAB-S2.1L1	end	7
Celleporella hyalina	LAB-S2.1L1	end	41
Celleporella hyalina	LAB-S2.1L1	end	53
Celleporella hyalina	LAB-S2.1L1	end	15
Celleporella hyalina	LAB-S2.1L1	end	9
Celleporella hyalina	LAB-S2.1L2	start	3
Celleporella hyalina	LAB-S2.1L2	start	14
Celleporella hyalina	LAB-S2.1L2	start	3
Celleporella hyalina	LAB-S2.1L2	start	8
Celleporella hyalina	LAB-S2.1L2	start	5
Celleporella hyalina	LAB-S2.1L2	start	8
Celleporella hyalina	LAB-S2.1L2	start	19
Celleporella hyalina	LAB-S2.1L2	start	19
Celleporella hyalina	LAB-S2.1L2	start	8
Celleporella hyalina	LAB-S2.1L2	start	13
Celleporella hyalina	LAB-S2.1L2	start	1
Celleporella hyalina	LAB-S2.1L2	start	16
Celleporella hyalina	LAB-S2.1L2	start	5
Celleporella hyalina	LAB-S2.1L2	start	48
Celleporella hyalina	LAB-S2.1L2	start	3
Celleporella hyalina	LAB-S2.1L2	end	3
Celleporella hyalina	LAB-S2.1L2	end	19
Celleporella hyalina	LAB-S2.1L2	end	14
Celleporella hyalina	LAB-S2.1L2	end	1
Celleporella hyalina	LAB-S2.1L2	end	8
Celleporella hyalina	LAB-S2.1L2	end	5
Celleporella hyalina	LAB-S2.1L2	end	8
Celleporella hyalina	LAB-S2.1L2	end	13
Celleporella hyalina	LAB-S2.1L2	end	3
Celleporella hyalina	LAB-S2.1L2	end	8
Celleporella hyalina	LAB-S2.1L2	end	48
Celleporella hyalina	LAB-S2.1L2	end	16
Celleporella hyalina	LAB-S2.1L2	end	5
Celleporella hyalina	LAB-S2.1L2	end	3
Celleporella hyalina	LAB-S2.1L2	end	19
Celleporella hyalina	LAB-S20.3L1	start	74
Celleporella hyalina	LAB-S20.3L1	start	6
Celleporella hyalina	LAB-S20.3L1	start	41
Celleporella hyalina	LAB-S20.3L1	start	22
Celleporella hyalina	LAB-S20.3L1	start	53
Celleporella hyalina	LAB-S20.3L1	start	13
Celleporella hyalina	LAB-S20.3L1	start	15
Celleporella hyalina	LAB-S20.3L2	start	307
Celleporella hyalina	LAB-S20.3L2	start	8
Celleporella hyalina	LAB-S20.3L2	start	15
Celleporella hyalina	LAB-S20.3L3	start	13
Celleporella hyalina	LAB-S20.3L3	start	3
Celleporella hyalina	LAB-S20.3L3	start	10
Celleporella hyalina	LAB-S20.3L3	start	32
Celleporella hyalina	LAB-S3.1L1	start	9
Celleporella hyalina	LAB-S3.1L1	start	6
Celleporella hyalina	LAB-S3.1L1	start	138
Celleporella hyalina	LAB-S3.1L1	start	13
Celleporella hyalina	LAB-S3.1L1	start	83
Celleporella hyalina	LAB-S3.1L1	start	75
Celleporella hyalina	LAB-S3.1L1	start	47
Celleporella hyalina	LAB-S3.1L1	start	33
Celleporella hyalina	LAB-S3.1L1	start	54
Celleporella hyalina	LAB-S3.1L1	start	41
Celleporella hyalina	LAB-S3.1L1	start	12
Celleporella hyalina	LAB-S3.1L1	start	3
Celleporella hyalina	LAB-S3.1L1	start	104
Celleporella hyalina	LAB-S3.1L1	end	35
Celleporella hyalina	LAB-S3.1L1	end	6
Celleporella hyalina	LAB-S3.1L1	end	103
Celleporella hyalina	LAB-S3.1L1	end	12
Celleporella hyalina	LAB-S3.1L1	end	13
Celleporella hyalina	LAB-S3.1L1	end	101
Celleporella hyalina	LAB-S3.1L1	end	33
Celleporella hyalina	LAB-S3.1L1	end	54
Celleporella hyalina	LAB-S3.1L1	end	2
Celleporella hyalina	LAB-S3.1L1	end	30
Celleporella hyalina	LAB-S3.1L1	end	49
Celleporella hyalina	LAB-S3.1L1	end	80
Celleporella hyalina	LAB-S3.1L1	end	3
Celleporella hyalina	LAB-S3.1L2	start	89
Celleporella hyalina	LAB-S3.1L2	start	66
Celleporella hyalina	LAB-S3.1L2	start	5
Celleporella hyalina	LAB-S3.1L2	start	8
Celleporella hyalina	LAB-S3.1L2	start	9
Celleporella hyalina	LAB-S3.1L2	start	33
Celleporella hyalina	LAB-S3.1L2	start	4
Celleporella hyalina	LAB-S3.1L2	start	3
Celleporella hyalina	LAB-S3.1L2	start	4
Celleporella hyalina	LAB-S3.1L2	start	11
Celleporella hyalina	LAB-S3.1L2	start	17
Celleporella hyalina	LAB-S3.1L2	start	12
Celleporella hyalina	LAB-S3.1L2	start	21
Celleporella hyalina	LAB-S3.1L2	start	5
Celleporella hyalina	LAB-S3.1L2	start	14
Celleporella hyalina	LAB-S3.1L2	start	20
Celleporella hyalina	LAB-S3.1L2	start	32
Celleporella hyalina	LAB-S3.1L2	start	11
Celleporella hyalina	LAB-S3.1L2	end	14
Celleporella hyalina	LAB-S3.1L2	end	11
Celleporella hyalina	LAB-S3.1L2	end	11
Celleporella hyalina	LAB-S3.1L2	end	17
Celleporella hyalina	LAB-S3.1L2	end	14
Celleporella hyalina	LAB-S3.1L2	end	5
Celleporella hyalina	LAB-S3.1L2	end	32
Celleporella hyalina	LAB-S3.1L2	end	21
Celleporella hyalina	LAB-S3.1L2	end	12
Celleporella hyalina	LAB-S3.1L2	end	66
Celleporella hyalina	LAB-S3.1L2	end	5
Celleporella hyalina	LAB-S3.1L2	end	4
Celleporella hyalina	LAB-S3.1L2	end	4
Celleporella hyalina	LAB-S3.1L2	end	8
Celleporella hyalina	LAB-S3.1L2	end	86
Celleporella hyalina	LAB-S3.1L2	end	8
Celleporella hyalina	LAB-S3.1L3	start	50
Celleporella hyalina	LAB-S3.1L3	start	29
Celleporella hyalina	LAB-S3.1L3	start	15
Celleporella hyalina	LAB-S3.1L3	start	22
Celleporella hyalina	LAB-S3.1L3	start	26
Celleporella hyalina	LAB-S3.1L3	start	92
Celleporella hyalina	LAB-S3.1L3	start	55
Celleporella hyalina	LAB-S3.1L3	start	7
Celleporella hyalina	LAB-S3.1L3	start	5
Celleporella hyalina	LAB-S3.1L3	start	18
Celleporella hyalina	LAB-S3.1L3	end	5
Celleporella hyalina	LAB-S3.1L3	end	17
Celleporella hyalina	LAB-S3.1L3	end	29
Celleporella hyalina	LAB-S3.1L3	end	10
Celleporella hyalina	LAB-S3.1L3	end	9
Celleporella hyalina	LAB-S3.1L3	end	11
Celleporella hyalina	LAB-S3.1L3	end	80
Celleporella hyalina	LAB-S3.1L3	end	44
Celleporella hyalina	LAB-S4.1L1	start	7
Celleporella hyalina	LAB-S4.1L1	start	30
Celleporella hyalina	LAB-S4.1L1	start	7
Celleporella hyalina	LAB-S4.1L1	start	21
Celleporella hyalina	LAB-S4.1L1	start	24
Celleporella hyalina	LAB-S4.1L1	start	4
Celleporella hyalina	LAB-S4.1L1	start	62
Celleporella hyalina	LAB-S4.1L1	start	20
Celleporella hyalina	LAB-S4.1L1	start	36
Celleporella hyalina	LAB-S4.1L1	start	4
Celleporella hyalina	LAB-S4.1L1	start	28
Celleporella hyalina	LAB-S4.1L1	start	11
Celleporella hyalina	LAB-S4.1L1	start	10
Celleporella hyalina	LAB-S4.1L1	start	26
Celleporella hyalina	LAB-S4.1L1	start	75
Celleporella hyalina	LAB-S4.1L1	start	9
Celleporella hyalina	LAB-S4.1L1	start	32
Celleporella hyalina	LAB-S4.1L1	start	25
Celleporella hyalina	LAB-S4.1L1	end	25
Celleporella hyalina	LAB-S4.1L1	end	9
Celleporella hyalina	LAB-S4.1L1	end	7
Celleporella hyalina	LAB-S4.1L2	start	7
Celleporella hyalina	LAB-S4.1L2	start	10
Celleporella hyalina	LAB-S4.1L2	start	6
Celleporella hyalina	LAB-S4.1L2	start	5
Celleporella hyalina	LAB-S4.1L2	start	2
Celleporella hyalina	LAB-S4.1L2	start	74
Celleporella hyalina	LAB-S4.1L2	start	90
Celleporella hyalina	LAB-S4.1L2	start	41
Celleporella hyalina	LAB-S4.1L2	end	67
Celleporella hyalina	LAB-S4.1L3	start	7
Celleporella hyalina	LAB-S4.1L3	start	6
Celleporella hyalina	LAB-S4.1L3	start	17
Celleporella hyalina	LAB-S4.1L3	start	10
Celleporella hyalina	LAB-S6.2L1	start	72
Celleporella hyalina	LAB-S6.2L1	start	13
Celleporella hyalina	LAB-S6.2L1	start	5
Celleporella hyalina	LAB-S6.2L1	start	37
Celleporella hyalina	LAB-S6.2L1	end	37
Celleporella hyalina	LAB-S6.2L1	end	5
Celleporella hyalina	LAB-S6.2L1	end	10
Celleporella hyalina	LAB-S6.2L2	start	7
Celleporella hyalina	LAB-S6.2L2	start	22
Celleporella hyalina	LAB-S6.2L2	start	31
Celleporella hyalina	LAB-S6.2L2	start	15
Celleporella hyalina	LAB-S6.2L2	start	14
Celleporella hyalina	LAB-S6.2L2	start	51
Celleporella hyalina	LAB-S6.2L2	start	72
Celleporella hyalina	LAB-S6.2L2	start	24
Celleporella hyalina	LAB-S6.2L2	start	46
Celleporella hyalina	LAB-S6.2L2	start	13
Celleporella hyalina	LAB-S6.2L2	start	8
Celleporella hyalina	LAB-S6.2L2	start	9
Celleporella hyalina	LAB-S6.2L2	start	11
Celleporella hyalina	LAB-S6.2L2	start	4
Celleporella hyalina	LAB-S6.2L2	end	23
Celleporella hyalina	LAB-S6.2L2	end	45
Celleporella hyalina	LAB-S6.2L2	end	13
Celleporella hyalina	LAB-S6.2L2	end	16
Celleporella hyalina	LAB-S6.2L3	start	44
Celleporella hyalina	LAB-S6.2L3	start	12
Celleporella hyalina	LAB-S6.2L3	start	110
Celleporella hyalina	LAB-S6.2L3	start	143
Celleporella hyalina	LAB-S6.2L3	start	53
Celleporella hyalina	LAB-S6.2L3	start	58
Celleporella hyalina	LAB-S6.2L3	start	23
Celleporella hyalina	LAB-S6.2L3	start	19
Celleporella hyalina	LAB-S6.2L3	start	22
Celleporella hyalina	LAB-S6.2L3	start	100
Celleporella hyalina	LAB-S6.2L3	start	13
Celleporella hyalina	LAB-S6.2L3	start	19
Celleporella hyalina	LAB-S6.2L3	start	10
Celleporella hyalina	LAB-S6.2L3	start	42
Celleporella hyalina	LAB-S6.2L3	start	37
Celleporella hyalina	LAB-S6.2L3	start	26
Celleporella hyalina	LAB-S6.2L3	start	14
Celleporella hyalina	LAB-S6.2L3	start	5
Celleporella hyalina	LAB-S6.2L3	start	24
Celleporella hyalina	LAB-S6.2L3	start	10
Celleporella hyalina	LAB-S6.2L3	start	80
Celleporella hyalina	LAB-S6.2L3	start	9
Celleporella hyalina	LAB-S6.2L3	start	24
Celleporella hyalina	LAB-S6.2L3	end	19
Celleporella hyalina	LAB-S6.2L3	end	10
Celleporella hyalina	LAB-S6.2L3	end	24
Celleporella hyalina	LAB-S6.2L3	end	58
Celleporella hyalina	LAB-S6.2L3	end	13
Celleporella hyalina	LAB-S6.2L3	end	26
Celleporella hyalina	LAB-S6.2L3	end	23
Celleporella hyalina	LAB-S6.2L3	end	110
Celleporella hyalina	LAB-S6.2L3	end	19
Celleporella hyalina	LAB-S6.2L3	end	53
Celleporella hyalina	LAB-S6.2L3	end	9
Celleporella hyalina	LAB-S6.2L3	end	137
Celleporella hyalina	LAB-S6.2L3	end	97
Celleporella hyalina	LAB-S6.2L3	end	80
Celleporella hyalina	LAB-S6.2L3	end	5
Celleporella hyalina	LAB-S6.2L3	end	10
Celleporella hyalina	LAB-S6.2L3	end	44
Celleporella hyalina	LAB-S6.2L3	end	37
Celleporella hyalina	LAB-S6.2L3	end	22
Celleporella hyalina	LAB-S6.2L3	end	42
Celleporella hyalina	LAB-S6.2L3	end	12
Celleporella hyalina	LAB-S7.2L1	start	23
Celleporella hyalina	LAB-S7.2L1	start	37
Celleporella hyalina	LAB-S7.2L1	start	16
Celleporella hyalina	LAB-S7.2L1	start	3
Celleporella hyalina	LAB-S7.2L2	start	5
Celleporella hyalina	LAB-S7.2L2	start	6
Celleporella hyalina	LAB-S7.2L2	start	4
Celleporella hyalina	LAB-S7.2L2	start	36
Celleporella hyalina	LAB-S7.2L2	start	29
Celleporella hyalina	LAB-S7.2L2	start	17
Celleporella hyalina	LAB-S7.2L2	start	46
Celleporella hyalina	LAB-S7.2L2	start	93
Celleporella hyalina	LAB-S7.2L2	start	43
Celleporella hyalina	LAB-S7.2L2	start	24
Celleporella hyalina	LAB-S7.2L2	start	44
Celleporella hyalina	LAB-S7.2L2	start	7
Celleporella hyalina	LAB-S7.2L2	start	17
Celleporella hyalina	LAB-S7.2L2	start	7
Celleporella hyalina	LAB-S7.2L2	start	113
Celleporella hyalina	LAB-S7.2L2	start	45
Celleporella hyalina	LAB-S7.2L2	start	6
Celleporella hyalina	LAB-S7.2L2	end	20
Celleporella hyalina	LAB-S7.2L2	end	71
Celleporella hyalina	LAB-S7.2L2	end	27
Celleporella hyalina	LAB-S7.2L2	end	29
Celleporella hyalina	LAB-S7.2L2	end	10
Celleporella hyalina	LAB-S7.2L2	end	14
Celleporella hyalina	LAB-S7.2L2	end	43
Celleporella hyalina	LAB-S7.2L2	end	55
Celleporella hyalina	LAB-S7.2L3	start	99
Celleporella hyalina	LAB-S7.2L3	start	28
Celleporella hyalina	LAB-S7.2L3	start	43
Celleporella hyalina	LAB-S7.2L3	start	12
Celleporella hyalina	LAB-S7.2L3	start	73
Celleporella hyalina	LAB-S7.2L3	start	34
Celleporella hyalina	LAB-S7.2L3	start	23
Celleporella hyalina	LAB-S7.2L3	start	79
Celleporella hyalina	LAB-S7.2L3	start	48
Celleporella hyalina	LAB-S7.2L3	start	47
Celleporella hyalina	LAB-S7.2L3	end	47
Celleporella hyalina	LAB-S7.2L3	end	44
Celleporella hyalina	LAB-S7.2L3	end	99
Celleporella hyalina	LAB-S7.2L3	end	28
Celleporella hyalina	LAB-S7.2L3	end	12
Celleporella hyalina	LAB-S7.2L3	end	43
Celleporella hyalina	LAB-S7.2L3	end	48
Celleporella hyalina	LAB-S7.2L3	end	34
Celleporella hyalina	LAB-S7.2L3	end	23
Celleporella hyalina	LAB-S7.2L3	end	60
Celleporella hyalina	LAB-S8.2L2	start	68
Celleporella hyalina	LAB-S8.2L2	start	35
Celleporella hyalina	LAB-S8.2L2	start	10
Celleporella hyalina	LAB-S8.2L2	start	15
Celleporella hyalina	LAB-S8.2L2	start	20
Celleporella hyalina	LAB-S8.2L2	start	32
Celleporella hyalina	LAB-S8.2L2	end	50
Celleporella hyalina	LAB-S8.2L2	end	20
Celleporella hyalina	LAB-S8.2L2	end	32
Celleporella hyalina	LAB-S8.2L2	end	15
Celleporella hyalina	LAB-S8.2L2	end	15
Celleporella hyalina	LAB-S8.2L3	start	21
Celleporella hyalina	LAB-S8.2L3	start	74
Celleporella hyalina	LAB-S8.2L3	start	54
Celleporella hyalina	LAB-S8.2L3	start	107
Celleporella hyalina	LAB-S8.2L3	start	35
Celleporella hyalina	LAB-S8.2L3	start	17
Celleporella hyalina	LAB-S8.2L3	start	27
Celleporella hyalina	LAB-S8.2L3	start	8
Celleporella hyalina	LAB-S8.2L3	start	195
Celleporella hyalina	LAB-S8.2L3	start	143
Celleporella hyalina	LAB-S8.2L3	start	13
Celleporella hyalina	LAB-S8.2L3	start	64
Celleporella hyalina	LAB-S8.2L3	start	128
Celleporella hyalina	LAB-S8.2L3	start	150
Celleporella hyalina	LAB-S8.2L3	start	122
Celleporella hyalina	LAB-S8.2L3	start	144
Celleporella hyalina	LAB-S8.2L3	start	292
Celleporella hyalina	LAB-S8.2L3	start	31
Celleporella hyalina	LAB-S8.2L3	start	11
Celleporella hyalina	LAB-S8.2L3	end	93
Celleporella hyalina	LAB-S8.2L3	end	8
Celleporella hyalina	LAB-S8.2L3	end	64
Celleporella hyalina	LAB-S8.2L3	end	17
Celleporella hyalina	LAB-S8.2L3	end	21
Celleporella hyalina	LAB-S8.2L3	end	74
Celleporella hyalina	LAB-S8.2L3	end	35
Celleporella hyalina	LAB-S8.2L3	end	13
Celleporella hyalina	LAB-S8.2L3	end	31
Celleporella hyalina	LAB-S8.2L3	end	54
Celleporella hyalina	LAB-S8.2L3	end	143
Celleporella hyalina	LAB-S8.2L3	end	11
Celleporella hyalina	LAB-S8.2L3	end	27
Celleporella hyalina	LAB-S8.2L3	end	108
Celleporella hyalina	LAB-S8.2L3	end	289
Celleporella hyalina	LAB-S8.2L3	end	143
Celleporella hyalina	LAB-S8.2L3	end	122
Celleporella hyalina	LAB-S8.2L3	end	149
Celleporella hyalina	LAB-S8.2L3	end	128
Celleporella hyalina	LAB-S9.2L2	start	14
Celleporella hyalina	LAB-S9.2L2	start	4
Celleporella hyalina	LAB-S9.2L2	start	79
Celleporella hyalina	LAB-S9.2L2	start	43
Celleporella hyalina	LAB-S9.2L2	start	12
Celleporella hyalina	LAB-S9.2L2	start	10
Celleporella hyalina	LAB-S9.2L2	start	27
Celleporella hyalina	LAB-S9.2L2	start	18
Celleporella hyalina	LAB-S9.2L2	start	9
Celleporella hyalina	LAB-S9.2L2	start	30
Celleporella hyalina	LAB-S9.2L2	start	13
Celleporella hyalina	LAB-S9.2L2	start	20
Celleporella hyalina	LAB-S9.2L2	start	24
Celleporella hyalina	LAB-S9.2L2	start	14
Celleporella hyalina	LAB-S9.2L2	start	24
Celleporella hyalina	LAB-S9.2L2	start	23
Celleporella hyalina	LAB-S9.2L2	start	16
Celleporella hyalina	LAB-S9.2L2	start	60
Celleporella hyalina	LAB-S9.2L2	start	6
Celleporella hyalina	LAB-S9.2L2	start	32
Celleporella hyalina	LAB-S9.2L2	start	17
Celleporella hyalina	LAB-S9.2L2	start	45
Celleporella hyalina	LAB-S9.2L2	start	16
Celleporella hyalina	LAB-S9.2L2	start	28
Celleporella hyalina	LAB-S9.2L2	start	14
Celleporella hyalina	LAB-S9.2L2	start	35
Celleporella hyalina	LAB-S9.2L2	start	26
Celleporella hyalina	LAB-S9.2L2	start	10
Celleporella hyalina	LAB-S9.2L2	start	34
Celleporella hyalina	LAB-S9.2L2	start	26
Celleporella hyalina	LAB-S9.2L2	end	24
Celleporella hyalina	LAB-S9.2L2	end	32
Celleporella hyalina	LAB-S9.2L2	end	17
Celleporella hyalina	LAB-S9.2L2	end	45
Celleporella hyalina	LAB-S9.2L2	end	28
Celleporella hyalina	LAB-S9.2L2	end	26
Celleporella hyalina	LAB-S9.2L2	end	10
Celleporella hyalina	LAB-S9.2L2	end	15
Celleporella hyalina	LAB-S9.2L2	end	16
Celleporella hyalina	LAB-S9.2L2	end	25
Celleporella hyalina	LAB-S9.2L2	end	10
Celleporella hyalina	LAB-S9.2L2	end	4
Celleporella hyalina	LAB-S9.2L2	end	79
Celleporella hyalina	LAB-S9.2L2	end	43
Celleporella hyalina	LAB-S9.2L2	end	10
Celleporella hyalina	LAB-S9.2L2	end	35
Celleporella hyalina	LAB-S9.2L3	start	24
Celleporella hyalina	LAB-S9.2L3	start	52
Celleporella hyalina	LAB-S9.2L3	start	84
Celleporella hyalina	LAB-S9.2L3	start	20
Celleporella hyalina	LAB-S9.2L3	start	39
Celleporella hyalina	LAB-S9.2L3	start	30
Celleporella hyalina	LAB-S9.2L3	start	91
Celleporella hyalina	LAB-S9.2L3	start	62
Celleporella hyalina	LAB-S9.2L3	start	19
Celleporella hyalina	LAB-S9.2L3	start	6
Celleporella hyalina	LAB-S9.2L3	start	23
Celleporella hyalina	LAB-S9.2L3	start	11
Celleporella hyalina	LAB-S9.2L3	start	28
Celleporella hyalina	LAB-S9.2L3	start	105
Celleporella hyalina	LAB-S9.2L3	start	38
Celleporella hyalina	LAB-S9.2L3	end	39
Celleporella hyalina	LAB-S9.2L3	end	62
Celleporella hyalina	LAB-S9.2L3	end	30
Celleporella hyalina	LAB-S9.2L3	end	6
Celleporella hyalina	LAB-S9.2L3	end	19
Celleporella hyalina	LAB-S9.2L3	end	74
Celleporella hyalina	LAB-S9.2L3	end	20
Celleporella hyalina	LAB-S9.2L3	end	52
Celleporella hyalina	LAB-S9.2L3	end	91
Celleporella hyalina	LAB-S9.2L3	end	24
Celleporella hyalina	LAB-S9.2L3	end	11
Celleporella hyalina	LAB-S9.2L3	end	103
Celleporella hyalina	LAB-S9.2L3	end	38
Celleporella hyalina	LAB-S9.2L3	end	28
Celleporella hyalina	LAB-S9.2L3	end	23
Circeis armoricana	LAB-S1.1L1	start	0.3
Circeis armoricana	LAB-S1.1L1	start	0.15
Circeis armoricana	LAB-S1.1L1	start	0.2
Circeis armoricana	LAB-S1.1L1	start	0.15
Circeis armoricana	LAB-S1.1L1	start	0.1
Circeis armoricana	LAB-S1.1L1	start	0.3
Circeis armoricana	LAB-S1.1L1	start	0.15
Circeis armoricana	LAB-S1.1L1	start	0.3
Circeis armoricana	LAB-S1.1L1	start	0.1
Circeis armoricana	LAB-S1.1L1	start	0.2
Circeis armoricana	LAB-S1.1L1	start	0.1
Circeis armoricana	LAB-S1.1L1	start	0.2
Circeis armoricana	LAB-S1.1L1	start	0.15
Circeis armoricana	LAB-S1.1L1	start	0.1
Circeis armoricana	LAB-S1.1L1	start	0.2
Circeis armoricana	LAB-S1.1L1	start	0.2
Circeis armoricana	LAB-S1.1L1	start	0.1
Circeis armoricana	LAB-S1.1L1	start	0.1
Circeis armoricana	LAB-S1.1L1	start	0.25
Circeis armoricana	LAB-S1.1L1	start	0.15
Circeis armoricana	LAB-S1.1L1	start	0.1
Circeis armoricana	LAB-S1.1L1	start	0.15
Circeis armoricana	LAB-S1.1L1	start	0.15
Circeis armoricana	LAB-S1.1L1	start	0.3
Circeis armoricana	LAB-S1.1L1	start	0.1
Circeis armoricana	LAB-S1.1L1	start	0.15
Circeis armoricana	LAB-S1.1L1	start	0.1
Circeis armoricana	LAB-S1.1L1	start	0.1
Circeis armoricana	LAB-S1.1L1	start	0.2
Circeis armoricana	LAB-S1.1L1	end	0.2
Circeis armoricana	LAB-S1.1L1	end	0.2
Circeis armoricana	LAB-S1.1L1	end	0.15
Circeis armoricana	LAB-S1.1L1	end	0.25
Circeis armoricana	LAB-S1.1L1	end	0.1
Circeis armoricana	LAB-S1.1L1	end	0.3
Circeis armoricana	LAB-S1.1L1	end	0.15
Circeis armoricana	LAB-S1.1L1	end	0.15
Circeis armoricana	LAB-S1.1L1	end	0.2
Circeis armoricana	LAB-S1.1L1	end	0.15
Circeis armoricana	LAB-S1.1L1	end	0.15
Circeis armoricana	LAB-S1.1L1	end	0.2
Circeis armoricana	LAB-S1.1L1	end	0.1
Circeis armoricana	LAB-S1.1L1	end	0.15
Circeis armoricana	LAB-S1.1L1	end	0.15
Circeis armoricana	LAB-S1.1L1	end	0.2
Circeis armoricana	LAB-S1.1L1	end	0.15
Circeis armoricana	LAB-S1.1L1	end	0.3
Circeis armoricana	LAB-S1.1L1	end	0.1
Circeis armoricana	LAB-S1.1L1	end	0.1
Circeis armoricana	LAB-S1.1L1	end	0.1
Circeis armoricana	LAB-S1.1L1	end	0.15
Circeis armoricana	LAB-S1.1L2	start	0.15
Circeis armoricana	LAB-S1.1L2	start	0.2
Circeis armoricana	LAB-S1.1L2	start	0.2
Circeis armoricana	LAB-S1.1L2	start	0.15
Circeis armoricana	LAB-S1.1L2	start	0.2
Circeis armoricana	LAB-S1.1L2	start	0.1
Circeis armoricana	LAB-S1.1L2	start	0.2
Circeis armoricana	LAB-S1.1L2	start	0.15
Circeis armoricana	LAB-S1.1L2	start	0.15
Circeis armoricana	LAB-S1.1L2	start	0.15
Circeis armoricana	LAB-S1.1L2	start	0.2
Circeis armoricana	LAB-S1.1L2	start	0.2
Circeis armoricana	LAB-S1.1L2	start	0.2
Circeis armoricana	LAB-S1.1L2	start	0.15
Circeis armoricana	LAB-S1.1L2	start	0.15
Circeis armoricana	LAB-S1.1L2	start	0.25
Circeis armoricana	LAB-S1.1L2	start	0.1
Circeis armoricana	LAB-S1.1L2	start	0.1
Circeis armoricana	LAB-S1.1L2	start	0.15
Circeis armoricana	LAB-S1.1L2	start	0.2
Circeis armoricana	LAB-S1.1L2	start	0.15
Circeis armoricana	LAB-S1.1L2	start	0.2
Circeis armoricana	LAB-S1.1L2	start	0.15
Circeis armoricana	LAB-S1.1L2	start	0.1
Circeis armoricana	LAB-S1.1L2	start	0.2
Circeis armoricana	LAB-S1.1L2	end	0.2
Circeis armoricana	LAB-S1.1L2	end	0.2
Circeis armoricana	LAB-S1.1L2	end	0.15
Circeis armoricana	LAB-S1.1L2	end	0.2
Circeis armoricana	LAB-S1.1L3	start	0.25
Circeis armoricana	LAB-S1.1L3	start	0.2
Circeis armoricana	LAB-S1.1L3	start	0.15
Circeis armoricana	LAB-S1.1L3	start	0.2
Circeis armoricana	LAB-S1.1L3	start	0.15
Circeis armoricana	LAB-S1.1L3	start	0.1
Circeis armoricana	LAB-S1.1L3	start	0.25
Circeis armoricana	LAB-S1.1L3	start	0.25
Circeis armoricana	LAB-S1.1L3	start	0.2
Circeis armoricana	LAB-S1.1L3	start	0.15
Circeis armoricana	LAB-S1.1L3	start	0.15
Circeis armoricana	LAB-S1.1L3	start	0.15
Circeis armoricana	LAB-S1.1L3	start	0.2
Circeis armoricana	LAB-S1.1L3	start	0.15
Circeis armoricana	LAB-S1.1L3	start	0.15
Circeis armoricana	LAB-S1.1L3	start	0.15
Circeis armoricana	LAB-S1.1L3	start	0.15
Circeis armoricana	LAB-S1.1L3	start	0.15
Circeis armoricana	LAB-S1.1L3	start	0.2
Circeis armoricana	LAB-S1.1L3	start	0.2
Circeis armoricana	LAB-S1.1L3	start	0.15
Circeis armoricana	LAB-S1.1L3	start	0.15
Circeis armoricana	LAB-S1.1L3	start	0.2
Circeis armoricana	LAB-S1.1L3	start	0.25
Circeis armoricana	LAB-S1.1L3	start	0.25
Circeis armoricana	LAB-S1.1L3	start	0.15
Circeis armoricana	LAB-S1.1L3	start	0.2
Circeis armoricana	LAB-S1.1L3	start	0.2
Circeis armoricana	LAB-S1.1L3	start	0.2
Circeis armoricana	LAB-S1.1L3	start	0.25
Circeis armoricana	LAB-S1.1L3	start	0.15
Circeis armoricana	LAB-S1.1L3	start	0.15
Circeis armoricana	LAB-S1.1L3	start	0.2
Circeis armoricana	LAB-S1.1L3	start	0.15
Circeis armoricana	LAB-S1.1L3	start	0.2
Circeis armoricana	LAB-S1.1L3	start	0.2
Circeis armoricana	LAB-S1.1L3	start	0.25
Circeis armoricana	LAB-S1.1L3	start	0.3
Circeis armoricana	LAB-S1.1L3	start	0.1
Circeis armoricana	LAB-S1.1L3	end	0.2
Circeis armoricana	LAB-S1.1L3	end	0.25
Circeis armoricana	LAB-S1.1L3	end	0.25
Circeis armoricana	LAB-S1.1L3	end	0.15
Circeis armoricana	LAB-S1.1L3	end	0.2
Circeis armoricana	LAB-S1.1L3	end	0.2
Circeis armoricana	LAB-S1.1L3	end	0.15
Circeis armoricana	LAB-S1.1L3	end	0.25
Circeis armoricana	LAB-S1.1L3	end	0.25
Circeis armoricana	LAB-S1.1L3	end	0.15
Circeis armoricana	LAB-S10.2L1	start	0.2
Circeis armoricana	LAB-S10.2L1	start	0.2
Circeis armoricana	LAB-S10.2L1	start	0.15
Circeis armoricana	LAB-S10.2L1	start	0.2
Circeis armoricana	LAB-S10.2L1	start	0.15
Circeis armoricana	LAB-S10.2L1	start	0.15
Circeis armoricana	LAB-S10.2L1	start	0.15
Circeis armoricana	LAB-S10.2L1	start	0.2
Circeis armoricana	LAB-S10.2L1	start	0.2
Circeis armoricana	LAB-S10.2L1	start	0.15
Circeis armoricana	LAB-S10.2L1	start	0.2
Circeis armoricana	LAB-S10.2L1	start	0.15
Circeis armoricana	LAB-S10.2L1	start	0.15
Circeis armoricana	LAB-S10.2L1	start	0.2
Circeis armoricana	LAB-S10.2L1	start	0.2
Circeis armoricana	LAB-S10.2L1	start	0.25
Circeis armoricana	LAB-S10.2L1	start	0.15
Circeis armoricana	LAB-S10.2L1	start	0.15
Circeis armoricana	LAB-S10.2L1	start	0.2
Circeis armoricana	LAB-S10.2L1	start	0.3
Circeis armoricana	LAB-S10.2L1	start	0.2
Circeis armoricana	LAB-S10.2L1	start	0.2
Circeis armoricana	LAB-S10.2L1	start	0.2
Circeis armoricana	LAB-S10.2L1	start	0.25
Circeis armoricana	LAB-S10.2L1	start	0.25
Circeis armoricana	LAB-S10.2L1	start	0.25
Circeis armoricana	LAB-S10.2L1	start	0.2
Circeis armoricana	LAB-S10.2L1	start	0.15
Circeis armoricana	LAB-S10.2L1	start	0.15
Circeis armoricana	LAB-S10.2L1	start	0.2
Circeis armoricana	LAB-S10.2L1	start	0.2
Circeis armoricana	LAB-S10.2L1	start	0.2
Circeis armoricana	LAB-S10.2L1	start	0.15
Circeis armoricana	LAB-S10.2L1	start	0.1
Circeis armoricana	LAB-S10.2L1	start	0.2
Circeis armoricana	LAB-S10.2L1	start	0.15
Circeis armoricana	LAB-S10.2L1	start	0.15
Circeis armoricana	LAB-S10.2L1	start	0.15
Circeis armoricana	LAB-S10.2L1	start	0.15
Circeis armoricana	LAB-S10.2L1	start	0.2
Circeis armoricana	LAB-S10.2L1	start	0.1
Circeis armoricana	LAB-S10.2L1	start	0.2
Circeis armoricana	LAB-S10.2L1	start	0.2
Circeis armoricana	LAB-S10.2L1	start	0.15
Circeis armoricana	LAB-S10.2L1	start	0.25
Circeis armoricana	LAB-S10.2L1	start	0.25
Circeis armoricana	LAB-S10.2L1	start	0.3
Circeis armoricana	LAB-S10.2L1	start	0.2
Circeis armoricana	LAB-S10.2L1	start	0.25
Circeis armoricana	LAB-S10.2L1	start	0.25
Circeis armoricana	LAB-S10.2L1	start	0.15
Circeis armoricana	LAB-S10.2L1	start	0.15
Circeis armoricana	LAB-S10.2L1	start	0.15
Circeis armoricana	LAB-S10.2L1	start	0.15
Circeis armoricana	LAB-S10.2L1	start	0.25
Circeis armoricana	LAB-S10.2L1	start	0.2
Circeis armoricana	LAB-S10.2L1	start	0.2
Circeis armoricana	LAB-S10.2L1	start	0.15
Circeis armoricana	LAB-S10.2L1	start	0.2
Circeis armoricana	LAB-S10.2L1	start	0.25
Circeis armoricana	LAB-S10.2L1	start	0.15
Circeis armoricana	LAB-S10.2L1	start	0.25
Circeis armoricana	LAB-S10.2L1	start	0.25
Circeis armoricana	LAB-S10.2L1	start	0.25
Circeis armoricana	LAB-S10.2L1	start	0.25
Circeis armoricana	LAB-S10.2L1	start	0.25
Circeis armoricana	LAB-S10.2L1	start	0.15
Circeis armoricana	LAB-S10.2L1	start	0.2
Circeis armoricana	LAB-S10.2L1	start	0.2
Circeis armoricana	LAB-S10.2L1	start	0.3
Circeis armoricana	LAB-S10.2L1	start	0.25
Circeis armoricana	LAB-S10.2L1	start	0.25
Circeis armoricana	LAB-S10.2L1	start	0.25
Circeis armoricana	LAB-S10.2L1	start	0.25
Circeis armoricana	LAB-S10.2L1	start	0.15
Circeis armoricana	LAB-S10.2L1	start	0.25
Circeis armoricana	LAB-S10.2L1	start	0.15
Circeis armoricana	LAB-S10.2L1	start	0.15
Circeis armoricana	LAB-S10.2L1	start	0.2
Circeis armoricana	LAB-S10.2L1	start	0.15
Circeis armoricana	LAB-S10.2L1	start	0.1
Circeis armoricana	LAB-S10.2L1	start	0.2
Circeis armoricana	LAB-S10.2L1	start	0.1
Circeis armoricana	LAB-S10.2L1	start	0.2
Circeis armoricana	LAB-S10.2L1	start	0.2
Circeis armoricana	LAB-S10.2L1	start	0.2
Circeis armoricana	LAB-S10.2L1	start	0.2
Circeis armoricana	LAB-S10.2L1	start	0.15
Circeis armoricana	LAB-S10.2L1	start	0.1
Circeis armoricana	LAB-S10.2L1	start	0.15
Circeis armoricana	LAB-S10.2L1	start	0.15
Circeis armoricana	LAB-S10.2L1	start	0.2
Circeis armoricana	LAB-S10.2L1	start	0.25
Circeis armoricana	LAB-S10.2L1	start	0.25
Circeis armoricana	LAB-S10.2L1	start	0.25
Circeis armoricana	LAB-S10.2L1	start	0.25
Circeis armoricana	LAB-S10.2L1	start	0.25
Circeis armoricana	LAB-S10.2L1	start	0.25
Circeis armoricana	LAB-S10.2L1	start	0.25
Circeis armoricana	LAB-S10.2L1	start	0.25
Circeis armoricana	LAB-S10.2L1	start	0.25
Circeis armoricana	LAB-S10.2L1	start	0.2
Circeis armoricana	LAB-S10.2L1	start	0.25
Circeis armoricana	LAB-S10.2L1	start	0.2
Circeis armoricana	LAB-S10.2L1	start	0.1
Circeis armoricana	LAB-S10.2L1	start	0.15
Circeis armoricana	LAB-S10.2L1	start	0.2
Circeis armoricana	LAB-S10.2L1	start	0.2
Circeis armoricana	LAB-S10.2L1	start	0.15
Circeis armoricana	LAB-S10.2L1	start	0.15
Circeis armoricana	LAB-S10.2L1	start	0.3
Circeis armoricana	LAB-S10.2L1	start	0.2
Circeis armoricana	LAB-S10.2L1	start	0.15
Circeis armoricana	LAB-S10.2L1	start	0.15
Circeis armoricana	LAB-S10.2L1	start	0.25
Circeis armoricana	LAB-S10.2L1	start	0.2
Circeis armoricana	LAB-S10.2L1	start	0.15
Circeis armoricana	LAB-S10.2L1	start	0.15
Circeis armoricana	LAB-S10.2L1	start	0.15
Circeis armoricana	LAB-S10.2L1	start	0.2
Circeis armoricana	LAB-S10.2L1	start	0.2
Circeis armoricana	LAB-S10.2L1	start	0.1
Circeis armoricana	LAB-S10.2L1	start	0.15
Circeis armoricana	LAB-S10.2L1	start	0.15
Circeis armoricana	LAB-S10.2L1	start	0.15
Circeis armoricana	LAB-S10.2L1	start	0.2
Circeis armoricana	LAB-S10.2L1	start	0.2
Circeis armoricana	LAB-S10.2L1	start	0.25
Circeis armoricana	LAB-S10.2L1	start	0.25
Circeis armoricana	LAB-S10.2L1	start	0.25
Circeis armoricana	LAB-S10.2L1	start	0.15
Circeis armoricana	LAB-S10.2L1	start	0.2
Circeis armoricana	LAB-S10.2L1	start	0.2
Circeis armoricana	LAB-S10.2L1	start	0.15
Circeis armoricana	LAB-S10.2L1	start	0.1
Circeis armoricana	LAB-S10.2L1	start	0.2
Circeis armoricana	LAB-S10.2L1	start	0.25
Circeis armoricana	LAB-S10.2L1	start	0.25
Circeis armoricana	LAB-S10.2L1	start	0.25
Circeis armoricana	LAB-S10.2L1	start	0.25
Circeis armoricana	LAB-S10.2L1	start	0.15
Circeis armoricana	LAB-S10.2L1	start	0.25
Circeis armoricana	LAB-S10.2L1	start	0.15
Circeis armoricana	LAB-S10.2L1	start	0.15
Circeis armoricana	LAB-S10.2L1	start	0.1
Circeis armoricana	LAB-S10.2L1	start	0.2
Circeis armoricana	LAB-S10.2L1	start	0.25
Circeis armoricana	LAB-S10.2L1	start	0.15
Circeis armoricana	LAB-S10.2L1	start	0.25
Circeis armoricana	LAB-S10.2L1	start	0.25
Circeis armoricana	LAB-S10.2L1	start	0.15
Circeis armoricana	LAB-S10.2L1	start	0.2
Circeis armoricana	LAB-S10.2L1	start	0.2
Circeis armoricana	LAB-S10.2L1	start	0.15
Circeis armoricana	LAB-S10.2L1	start	0.2
Circeis armoricana	LAB-S10.2L1	start	0.2
Circeis armoricana	LAB-S10.2L1	start	0.2
Circeis armoricana	LAB-S10.2L1	start	0.2
Circeis armoricana	LAB-S10.2L1	start	0.15
Circeis armoricana	LAB-S10.2L1	start	0.25
Circeis armoricana	LAB-S10.2L1	start	0.15
Circeis armoricana	LAB-S10.2L1	start	0.25
Circeis armoricana	LAB-S10.2L1	start	0.2
Circeis armoricana	LAB-S10.2L1	start	0.2
Circeis armoricana	LAB-S10.2L1	start	0.2
Circeis armoricana	LAB-S10.2L1	start	0.15
Circeis armoricana	LAB-S10.2L1	start	0.2
Circeis armoricana	LAB-S10.2L1	start	0.15
Circeis armoricana	LAB-S10.2L1	start	0.25
Circeis armoricana	LAB-S10.2L1	start	0.25
Circeis armoricana	LAB-S10.2L1	start	0.1
Circeis armoricana	LAB-S10.2L1	start	0.2
Circeis armoricana	LAB-S10.2L1	start	0.15
Circeis armoricana	LAB-S10.2L1	start	0.25
Circeis armoricana	LAB-S10.2L1	start	0.25
Circeis armoricana	LAB-S10.2L1	start	0.2
Circeis armoricana	LAB-S10.2L1	start	0.3
Circeis armoricana	LAB-S10.2L1	start	0.2
Circeis armoricana	LAB-S10.2L1	start	0.15
Circeis armoricana	LAB-S10.2L1	start	0.15
Circeis armoricana	LAB-S10.2L1	start	0.15
Circeis armoricana	LAB-S10.2L1	start	0.2
Circeis armoricana	LAB-S10.2L1	start	0.25
Circeis armoricana	LAB-S10.2L1	start	0.2
Circeis armoricana	LAB-S10.2L1	start	0.25
Circeis armoricana	LAB-S10.2L1	start	0.2
Circeis armoricana	LAB-S10.2L1	start	0.2
Circeis armoricana	LAB-S10.2L1	start	0.2
Circeis armoricana	LAB-S10.2L1	end	0.25
Circeis armoricana	LAB-S10.2L1	end	0.15
Circeis armoricana	LAB-S10.2L1	end	0.2
Circeis armoricana	LAB-S10.2L1	end	0.15
Circeis armoricana	LAB-S10.2L1	end	0.2
Circeis armoricana	LAB-S10.2L1	end	0.25
Circeis armoricana	LAB-S10.2L1	end	0.25
Circeis armoricana	LAB-S10.2L1	end	0.2
Circeis armoricana	LAB-S10.2L1	end	0.2
Circeis armoricana	LAB-S10.2L1	end	0.1
Circeis armoricana	LAB-S10.2L1	end	0.2
Circeis armoricana	LAB-S10.2L1	end	0.25
Circeis armoricana	LAB-S10.2L1	end	0.2
Circeis armoricana	LAB-S10.2L1	end	0.15
Circeis armoricana	LAB-S10.2L1	end	0.3
Circeis armoricana	LAB-S10.2L1	end	0.2
Circeis armoricana	LAB-S10.2L1	end	0.15
Circeis armoricana	LAB-S10.2L1	end	0.15
Circeis armoricana	LAB-S10.2L1	end	0.15
Circeis armoricana	LAB-S10.2L1	end	0.25
Circeis armoricana	LAB-S10.2L1	end	0.15
Circeis armoricana	LAB-S10.2L1	end	0.15
Circeis armoricana	LAB-S10.2L1	end	0.2
Circeis armoricana	LAB-S10.2L1	end	0.2
Circeis armoricana	LAB-S10.2L1	end	0.2
Circeis armoricana	LAB-S10.2L1	end	0.15
Circeis armoricana	LAB-S10.2L1	end	0.15
Circeis armoricana	LAB-S10.2L1	end	0.2
Circeis armoricana	LAB-S10.2L1	end	0.2
Circeis armoricana	LAB-S10.2L1	end	0.2
Circeis armoricana	LAB-S10.2L1	end	0.15
Circeis armoricana	LAB-S10.2L1	end	0.2
Circeis armoricana	LAB-S10.2L1	end	0.15
Circeis armoricana	LAB-S10.2L1	end	0.2
Circeis armoricana	LAB-S10.2L1	end	0.15
Circeis armoricana	LAB-S10.2L1	end	0.1
Circeis armoricana	LAB-S10.2L1	end	0.2
Circeis armoricana	LAB-S10.2L1	end	0.2
Circeis armoricana	LAB-S10.2L1	end	0.15
Circeis armoricana	LAB-S10.2L1	end	0.2
Circeis armoricana	LAB-S10.2L1	end	0.25
Circeis armoricana	LAB-S10.2L1	end	0.2
Circeis armoricana	LAB-S10.2L1	end	0.15
Circeis armoricana	LAB-S10.2L1	end	0.15
Circeis armoricana	LAB-S10.2L1	end	0.2
Circeis armoricana	LAB-S10.2L1	end	0.2
Circeis armoricana	LAB-S10.2L1	end	0.25
Circeis armoricana	LAB-S10.2L1	end	0.1
Circeis armoricana	LAB-S10.2L1	end	0.25
Circeis armoricana	LAB-S10.2L1	end	0.25
Circeis armoricana	LAB-S10.2L1	end	0.25
Circeis armoricana	LAB-S10.2L1	end	0.1
Circeis armoricana	LAB-S10.2L1	end	0.25
Circeis armoricana	LAB-S10.2L1	end	0.25
Circeis armoricana	LAB-S10.2L1	end	0.25
Circeis armoricana	LAB-S10.2L1	end	0.2
Circeis armoricana	LAB-S10.2L1	end	0.3
Circeis armoricana	LAB-S10.2L1	end	0.25
Circeis armoricana	LAB-S10.2L1	end	0.2
Circeis armoricana	LAB-S10.2L1	end	0.25
Circeis armoricana	LAB-S10.2L1	end	0.25
Circeis armoricana	LAB-S10.2L1	end	0.15
Circeis armoricana	LAB-S10.2L1	end	0.25
Circeis armoricana	LAB-S10.2L1	end	0.2
Circeis armoricana	LAB-S10.2L1	end	0.2
Circeis armoricana	LAB-S10.2L1	end	0.2
Circeis armoricana	LAB-S10.2L1	end	0.25
Circeis armoricana	LAB-S10.2L1	end	0.25
Circeis armoricana	LAB-S10.2L1	end	0.15
Circeis armoricana	LAB-S10.2L1	end	0.25
Circeis armoricana	LAB-S10.2L1	end	0.2
Circeis armoricana	LAB-S10.2L1	end	0.25
Circeis armoricana	LAB-S10.2L1	end	0.2
Circeis armoricana	LAB-S10.2L1	end	0.2
Circeis armoricana	LAB-S10.2L1	end	0.1
Circeis armoricana	LAB-S10.2L1	end	0.15
Circeis armoricana	LAB-S10.2L1	end	0.1
Circeis armoricana	LAB-S10.2L1	end	0.2
Circeis armoricana	LAB-S10.2L1	end	0.25
Circeis armoricana	LAB-S10.2L1	end	0.3
Circeis armoricana	LAB-S10.2L1	end	0.25
Circeis armoricana	LAB-S10.2L1	end	0.2
Circeis armoricana	LAB-S10.2L1	end	0.25
Circeis armoricana	LAB-S10.2L1	end	0.25
Circeis armoricana	LAB-S10.2L1	end	0.25
Circeis armoricana	LAB-S10.2L1	end	0.25
Circeis armoricana	LAB-S10.2L1	end	0.15
Circeis armoricana	LAB-S10.2L1	end	0.25
Circeis armoricana	LAB-S10.2L1	end	0.15
Circeis armoricana	LAB-S10.2L1	end	0.25
Circeis armoricana	LAB-S10.2L1	end	0.25
Circeis armoricana	LAB-S10.2L1	end	0.2
Circeis armoricana	LAB-S10.2L1	end	0.25
Circeis armoricana	LAB-S10.2L1	end	0.15
Circeis armoricana	LAB-S10.2L1	end	0.25
Circeis armoricana	LAB-S10.2L1	end	0.2
Circeis armoricana	LAB-S10.2L1	end	0.2
Circeis armoricana	LAB-S10.2L1	end	0.2
Circeis armoricana	LAB-S10.2L1	end	0.2
Circeis armoricana	LAB-S10.2L1	end	0.2
Circeis armoricana	LAB-S10.2L1	end	0.25
Circeis armoricana	LAB-S10.2L1	end	0.25
Circeis armoricana	LAB-S10.2L1	end	0.3
Circeis armoricana	LAB-S10.2L1	end	0.15
Circeis armoricana	LAB-S10.2L1	end	0.25
Circeis armoricana	LAB-S10.2L1	end	0.2
Circeis armoricana	LAB-S10.2L1	end	0.2
Circeis armoricana	LAB-S10.2L1	end	0.2
Circeis armoricana	LAB-S10.2L1	end	0.15
Circeis armoricana	LAB-S10.2L1	end	0.2
Circeis armoricana	LAB-S10.2L1	end	0.25
Circeis armoricana	LAB-S10.2L1	end	0.2
Circeis armoricana	LAB-S10.2L1	end	0.2
Circeis armoricana	LAB-S10.2L1	end	0.2
Circeis armoricana	LAB-S10.2L1	end	0.15
Circeis armoricana	LAB-S10.2L1	end	0.15
Circeis armoricana	LAB-S10.2L1	end	0.2
Circeis armoricana	LAB-S10.2L1	end	0.3
Circeis armoricana	LAB-S10.2L1	end	0.2
Circeis armoricana	LAB-S10.2L1	end	0.25
Circeis armoricana	LAB-S10.2L1	end	0.15
Circeis armoricana	LAB-S10.2L1	end	0.15
Circeis armoricana	LAB-S10.2L1	end	0.3
Circeis armoricana	LAB-S10.2L1	end	0.2
Circeis armoricana	LAB-S10.2L1	end	0.25
Circeis armoricana	LAB-S10.2L1	end	0.25
Circeis armoricana	LAB-S10.2L1	end	0.2
Circeis armoricana	LAB-S10.2L1	end	0.2
Circeis armoricana	LAB-S10.2L1	end	0.15
Circeis armoricana	LAB-S10.2L1	end	0.2
Circeis armoricana	LAB-S10.2L1	end	0.15
Circeis armoricana	LAB-S10.2L1	end	0.2
Circeis armoricana	LAB-S10.2L1	end	0.25
Circeis armoricana	LAB-S10.2L1	end	0.2
Circeis armoricana	LAB-S10.2L1	end	0.25
Circeis armoricana	LAB-S10.2L1	end	0.2
Circeis armoricana	LAB-S10.2L1	end	0.2
Circeis armoricana	LAB-S10.2L1	end	0.15
Circeis armoricana	LAB-S10.2L1	end	0.25
Circeis armoricana	LAB-S10.2L1	end	0.25
Circeis armoricana	LAB-S10.2L1	end	0.2
Circeis armoricana	LAB-S10.2L1	end	0.25
Circeis armoricana	LAB-S10.2L1	end	0.2
Circeis armoricana	LAB-S10.2L1	end	0.25
Circeis armoricana	LAB-S10.2L1	end	0.25
Circeis armoricana	LAB-S10.2L1	end	0.15
Circeis armoricana	LAB-S10.2L1	end	0.25
Circeis armoricana	LAB-S10.2L1	end	0.25
Circeis armoricana	LAB-S10.2L1	end	0.25
Circeis armoricana	LAB-S10.2L1	end	0.25
Circeis armoricana	LAB-S10.2L1	end	0.2
Circeis armoricana	LAB-S10.2L2	start	0.15
Circeis armoricana	LAB-S10.2L2	start	0.2
Circeis armoricana	LAB-S10.2L2	start	0.15
Circeis armoricana	LAB-S10.2L2	start	0.15
Circeis armoricana	LAB-S10.2L2	start	0.15
Circeis armoricana	LAB-S10.2L2	start	0.2
Circeis armoricana	LAB-S10.2L2	start	0.1
Circeis armoricana	LAB-S10.2L2	start	0.15
Circeis armoricana	LAB-S10.2L2	start	0.3
Circeis armoricana	LAB-S10.2L2	start	0.2
Circeis armoricana	LAB-S10.2L2	start	0.2
Circeis armoricana	LAB-S10.2L2	start	0.2
Circeis armoricana	LAB-S10.2L2	start	0.15
Circeis armoricana	LAB-S10.2L2	start	0.2
Circeis armoricana	LAB-S10.2L2	start	0.1
Circeis armoricana	LAB-S10.2L2	start	0.1
Circeis armoricana	LAB-S10.2L2	start	0.15
Circeis armoricana	LAB-S10.2L2	start	0.1
Circeis armoricana	LAB-S10.2L2	start	0.2
Circeis armoricana	LAB-S10.2L2	start	0.2
Circeis armoricana	LAB-S10.2L2	start	0.25
Circeis armoricana	LAB-S10.2L2	start	0.15
Circeis armoricana	LAB-S10.2L2	start	0.1
Circeis armoricana	LAB-S10.2L2	start	0.25
Circeis armoricana	LAB-S10.2L2	start	0.15
Circeis armoricana	LAB-S10.2L2	start	0.2
Circeis armoricana	LAB-S10.2L2	start	0.2
Circeis armoricana	LAB-S10.2L2	start	0.2
Circeis armoricana	LAB-S10.2L2	start	0.2
Circeis armoricana	LAB-S10.2L2	start	0.15
Circeis armoricana	LAB-S10.2L2	start	0.15
Circeis armoricana	LAB-S10.2L2	start	0.25
Circeis armoricana	LAB-S10.2L2	start	0.2
Circeis armoricana	LAB-S10.2L2	start	0.15
Circeis armoricana	LAB-S10.2L2	start	0.2
Circeis armoricana	LAB-S10.2L2	start	0.2
Circeis armoricana	LAB-S10.2L2	start	0.3
Circeis armoricana	LAB-S10.2L2	start	0.15
Circeis armoricana	LAB-S10.2L2	start	0.15
Circeis armoricana	LAB-S10.2L2	start	0.15
Circeis armoricana	LAB-S10.2L2	start	0.25
Circeis armoricana	LAB-S10.2L2	start	0.2
Circeis armoricana	LAB-S10.2L2	start	0.15
Circeis armoricana	LAB-S10.2L2	start	0.25
Circeis armoricana	LAB-S10.2L2	start	0.25
Circeis armoricana	LAB-S10.2L2	start	0.15
Circeis armoricana	LAB-S10.2L2	start	0.25
Circeis armoricana	LAB-S10.2L2	start	0.15
Circeis armoricana	LAB-S10.2L2	start	0.2
Circeis armoricana	LAB-S10.2L2	start	0.15
Circeis armoricana	LAB-S10.2L2	start	0.25
Circeis armoricana	LAB-S10.2L2	start	0.2
Circeis armoricana	LAB-S10.2L2	start	0.2
Circeis armoricana	LAB-S10.2L2	start	0.25
Circeis armoricana	LAB-S10.2L2	start	0.2
Circeis armoricana	LAB-S10.2L2	start	0.15
Circeis armoricana	LAB-S10.2L2	start	0.2
Circeis armoricana	LAB-S10.2L2	start	0.15
Circeis armoricana	LAB-S10.2L2	start	0.25
Circeis armoricana	LAB-S10.2L2	start	0.2
Circeis armoricana	LAB-S10.2L2	start	0.15
Circeis armoricana	LAB-S10.2L2	start	0.3
Circeis armoricana	LAB-S10.2L2	start	0.15
Circeis armoricana	LAB-S10.2L2	start	0.25
Circeis armoricana	LAB-S10.2L2	start	0.25
Circeis armoricana	LAB-S10.2L2	start	0.15
Circeis armoricana	LAB-S10.2L2	start	0.15
Circeis armoricana	LAB-S10.2L2	start	0.2
Circeis armoricana	LAB-S10.2L2	start	0.2
Circeis armoricana	LAB-S10.2L2	start	0.15
Circeis armoricana	LAB-S10.2L2	start	0.1
Circeis armoricana	LAB-S10.2L2	end	0.15
Circeis armoricana	LAB-S10.2L2	end	0.2
Circeis armoricana	LAB-S10.2L2	end	0.15
Circeis armoricana	LAB-S10.2L2	end	0.15
Circeis armoricana	LAB-S10.2L2	end	0.2
Circeis armoricana	LAB-S10.2L2	end	0.25
Circeis armoricana	LAB-S10.2L2	end	0.15
Circeis armoricana	LAB-S10.2L2	end	0.25
Circeis armoricana	LAB-S10.2L2	end	0.15
Circeis armoricana	LAB-S10.2L2	end	0.25
Circeis armoricana	LAB-S10.2L2	end	0.25
Circeis armoricana	LAB-S10.2L2	end	0.1
Circeis armoricana	LAB-S10.2L2	end	0.15
Circeis armoricana	LAB-S10.2L2	end	0.15
Circeis armoricana	LAB-S10.2L2	end	0.15
Circeis armoricana	LAB-S10.2L2	end	0.2
Circeis armoricana	LAB-S10.2L2	end	0.15
Circeis armoricana	LAB-S10.2L2	end	0.2
Circeis armoricana	LAB-S10.2L2	end	0.2
Circeis armoricana	LAB-S10.2L2	end	0.15
Circeis armoricana	LAB-S10.2L2	end	0.15
Circeis armoricana	LAB-S10.2L2	end	0.2
Circeis armoricana	LAB-S10.2L2	end	0.15
Circeis armoricana	LAB-S10.2L2	end	0.2
Circeis armoricana	LAB-S10.2L2	end	0.25
Circeis armoricana	LAB-S10.2L2	end	0.15
Circeis armoricana	LAB-S10.2L2	end	0.2
Circeis armoricana	LAB-S10.2L2	end	0.3
Circeis armoricana	LAB-S10.2L2	end	0.2
Circeis armoricana	LAB-S10.2L2	end	0.25
Circeis armoricana	LAB-S10.2L2	end	0.2
Circeis armoricana	LAB-S10.2L2	end	0.25
Circeis armoricana	LAB-S10.2L2	end	0.25
Circeis armoricana	LAB-S10.2L2	end	0.2
Circeis armoricana	LAB-S10.2L2	end	0.3
Circeis armoricana	LAB-S10.2L2	end	0.15
Circeis armoricana	LAB-S10.2L2	end	0.15
Circeis armoricana	LAB-S10.2L2	end	0.2
Circeis armoricana	LAB-S10.2L2	end	0.2
Circeis armoricana	LAB-S10.2L2	end	0.3
Circeis armoricana	LAB-S10.2L2	end	0.2
Circeis armoricana	LAB-S10.2L2	end	0.15
Circeis armoricana	LAB-S10.2L2	end	0.25
Circeis armoricana	LAB-S10.2L2	end	0.25
Circeis armoricana	LAB-S10.2L3	start	0.2
Circeis armoricana	LAB-S10.2L3	start	0.2
Circeis armoricana	LAB-S10.2L3	start	0.15
Circeis armoricana	LAB-S10.2L3	start	0.2
Circeis armoricana	LAB-S10.2L3	start	0.2
Circeis armoricana	LAB-S10.2L3	start	0.15
Circeis armoricana	LAB-S10.2L3	start	0.1
Circeis armoricana	LAB-S10.2L3	start	0.25
Circeis armoricana	LAB-S10.2L3	start	0.15
Circeis armoricana	LAB-S10.2L3	start	0.15
Circeis armoricana	LAB-S10.2L3	start	0.15
Circeis armoricana	LAB-S10.2L3	start	0.15
Circeis armoricana	LAB-S10.2L3	start	0.1
Circeis armoricana	LAB-S10.2L3	start	0.15
Circeis armoricana	LAB-S10.2L3	start	0.1
Circeis armoricana	LAB-S10.2L3	start	0.1
Circeis armoricana	LAB-S10.2L3	start	0.1
Circeis armoricana	LAB-S10.2L3	start	0.1
Circeis armoricana	LAB-S10.2L3	start	0.25
Circeis armoricana	LAB-S10.2L3	start	0.2
Circeis armoricana	LAB-S10.2L3	start	0.25
Circeis armoricana	LAB-S10.2L3	start	0.1
Circeis armoricana	LAB-S10.2L3	start	0.2
Circeis armoricana	LAB-S10.2L3	start	0.15
Circeis armoricana	LAB-S10.2L3	start	0.15
Circeis armoricana	LAB-S10.2L3	start	0.15
Circeis armoricana	LAB-S10.2L3	start	0.15
Circeis armoricana	LAB-S10.2L3	start	0.2
Circeis armoricana	LAB-S10.2L3	start	0.2
Circeis armoricana	LAB-S10.2L3	start	0.15
Circeis armoricana	LAB-S10.2L3	start	0.15
Circeis armoricana	LAB-S10.2L3	start	0.15
Circeis armoricana	LAB-S10.2L3	start	0.1
Circeis armoricana	LAB-S10.2L3	start	0.2
Circeis armoricana	LAB-S10.2L3	start	0.25
Circeis armoricana	LAB-S10.2L3	start	0.2
Circeis armoricana	LAB-S10.2L3	start	0.2
Circeis armoricana	LAB-S10.2L3	start	0.25
Circeis armoricana	LAB-S10.2L3	start	0.1
Circeis armoricana	LAB-S10.2L3	start	0.2
Circeis armoricana	LAB-S10.2L3	start	0.15
Circeis armoricana	LAB-S10.2L3	start	0.15
Circeis armoricana	LAB-S10.2L3	start	0.1
Circeis armoricana	LAB-S10.2L3	start	0.15
Circeis armoricana	LAB-S10.2L3	start	0.15
Circeis armoricana	LAB-S10.2L3	start	0.15
Circeis armoricana	LAB-S10.2L3	start	0.25
Circeis armoricana	LAB-S10.2L3	start	0.25
Circeis armoricana	LAB-S10.2L3	start	0.25
Circeis armoricana	LAB-S10.2L3	start	0.1
Circeis armoricana	LAB-S10.2L3	start	0.15
Circeis armoricana	LAB-S10.2L3	start	0.25
Circeis armoricana	LAB-S10.2L3	start	0.25
Circeis armoricana	LAB-S10.2L3	start	0.15
Circeis armoricana	LAB-S10.2L3	start	0.15
Circeis armoricana	LAB-S10.2L3	start	0.15
Circeis armoricana	LAB-S10.2L3	start	0.2
Circeis armoricana	LAB-S10.2L3	start	0.15
Circeis armoricana	LAB-S10.2L3	start	0.15
Circeis armoricana	LAB-S10.2L3	start	0.2
Circeis armoricana	LAB-S10.2L3	start	0.2
Circeis armoricana	LAB-S10.2L3	start	0.2
Circeis armoricana	LAB-S10.2L3	start	0.2
Circeis armoricana	LAB-S10.2L3	start	0.15
Circeis armoricana	LAB-S10.2L3	start	0.15
Circeis armoricana	LAB-S10.2L3	start	0.15
Circeis armoricana	LAB-S10.2L3	start	0.25
Circeis armoricana	LAB-S10.2L3	start	0.1
Circeis armoricana	LAB-S10.2L3	start	0.15
Circeis armoricana	LAB-S10.2L3	start	0.15
Circeis armoricana	LAB-S10.2L3	start	0.25
Circeis armoricana	LAB-S10.2L3	start	0.25
Circeis armoricana	LAB-S10.2L3	start	0.25
Circeis armoricana	LAB-S10.2L3	start	0.2
Circeis armoricana	LAB-S10.2L3	start	0.15
Circeis armoricana	LAB-S10.2L3	start	0.1
Circeis armoricana	LAB-S10.2L3	start	0.15
Circeis armoricana	LAB-S10.2L3	start	0.2
Circeis armoricana	LAB-S10.2L3	start	0.15
Circeis armoricana	LAB-S10.2L3	start	0.15
Circeis armoricana	LAB-S10.2L3	start	0.15
Circeis armoricana	LAB-S10.2L3	start	0.25
Circeis armoricana	LAB-S10.2L3	start	0.15
Circeis armoricana	LAB-S10.2L3	start	0.2
Circeis armoricana	LAB-S10.2L3	start	0.1
Circeis armoricana	LAB-S10.2L3	start	0.1
Circeis armoricana	LAB-S10.2L3	start	0.25
Circeis armoricana	LAB-S10.2L3	start	0.25
Circeis armoricana	LAB-S10.2L3	start	0.25
Circeis armoricana	LAB-S10.2L3	start	0.1
Circeis armoricana	LAB-S10.2L3	start	0.1
Circeis armoricana	LAB-S10.2L3	start	0.2
Circeis armoricana	LAB-S10.2L3	start	0.2
Circeis armoricana	LAB-S10.2L3	start	0.2
Circeis armoricana	LAB-S10.2L3	start	0.25
Circeis armoricana	LAB-S10.2L3	start	0.15
Circeis armoricana	LAB-S10.2L3	start	0.25
Circeis armoricana	LAB-S10.2L3	start	0.2
Circeis armoricana	LAB-S10.2L3	start	0.2
Circeis armoricana	LAB-S10.2L3	start	0.1
Circeis armoricana	LAB-S10.2L3	start	0.25
Circeis armoricana	LAB-S10.2L3	start	0.25
Circeis armoricana	LAB-S10.2L3	start	0.2
Circeis armoricana	LAB-S10.2L3	start	0.2
Circeis armoricana	LAB-S10.2L3	start	0.15
Circeis armoricana	LAB-S10.2L3	start	0.15
Circeis armoricana	LAB-S10.2L3	start	0.15
Circeis armoricana	LAB-S10.2L3	start	0.25
Circeis armoricana	LAB-S10.2L3	start	0.2
Circeis armoricana	LAB-S10.2L3	start	0.15
Circeis armoricana	LAB-S10.2L3	start	0.15
Circeis armoricana	LAB-S10.2L3	start	0.2
Circeis armoricana	LAB-S10.2L3	start	0.2
Circeis armoricana	LAB-S10.2L3	start	0.2
Circeis armoricana	LAB-S10.2L3	start	0.25
Circeis armoricana	LAB-S10.2L3	start	0.2
Circeis armoricana	LAB-S10.2L3	start	0.15
Circeis armoricana	LAB-S10.2L3	start	0.1
Circeis armoricana	LAB-S10.2L3	start	0.1
Circeis armoricana	LAB-S10.2L3	start	0.1
Circeis armoricana	LAB-S10.2L3	start	0.15
Circeis armoricana	LAB-S10.2L3	start	0.1
Circeis armoricana	LAB-S10.2L3	start	0.15
Circeis armoricana	LAB-S10.2L3	start	0.15
Circeis armoricana	LAB-S10.2L3	start	0.25
Circeis armoricana	LAB-S10.2L3	end	0.2
Circeis armoricana	LAB-S10.2L3	end	0.2
Circeis armoricana	LAB-S10.2L3	end	0.2
Circeis armoricana	LAB-S10.2L3	end	0.15
Circeis armoricana	LAB-S10.2L3	end	0.15
Circeis armoricana	LAB-S10.2L3	end	0.2
Circeis armoricana	LAB-S10.2L3	end	0.25
Circeis armoricana	LAB-S10.2L3	end	0.1
Circeis armoricana	LAB-S10.2L3	end	0.1
Circeis armoricana	LAB-S10.2L3	end	0.2
Circeis armoricana	LAB-S10.2L3	end	0.2
Circeis armoricana	LAB-S10.2L3	end	0.25
Circeis armoricana	LAB-S10.2L3	end	0.2
Circeis armoricana	LAB-S10.2L3	end	0.1
Circeis armoricana	LAB-S10.2L3	end	0.25
Circeis armoricana	LAB-S10.2L3	end	0.15
Circeis armoricana	LAB-S10.2L3	end	0.15
Circeis armoricana	LAB-S10.2L3	end	0.15
Circeis armoricana	LAB-S10.2L3	end	0.15
Circeis armoricana	LAB-S10.2L3	end	0.15
Circeis armoricana	LAB-S10.2L3	end	0.15
Circeis armoricana	LAB-S10.2L3	end	0.25
Circeis armoricana	LAB-S10.2L3	end	0.15
Circeis armoricana	LAB-S10.2L3	end	0.1
Circeis armoricana	LAB-S10.2L3	end	0.25
Circeis armoricana	LAB-S10.2L3	end	0.15
Circeis armoricana	LAB-S10.2L3	end	0.15
Circeis armoricana	LAB-S10.2L3	end	0.15
Circeis armoricana	LAB-S10.2L3	end	0.2
Circeis armoricana	LAB-S10.2L3	end	0.2
Circeis armoricana	LAB-S10.2L3	end	0.15
Circeis armoricana	LAB-S10.2L3	end	0.15
Circeis armoricana	LAB-S10.2L3	end	0.25
Circeis armoricana	LAB-S10.2L3	end	0.2
Circeis armoricana	LAB-S10.2L3	end	0.2
Circeis armoricana	LAB-S10.2L3	end	0.1
Circeis armoricana	LAB-S10.2L3	end	0.1
Circeis armoricana	LAB-S10.2L3	end	0.25
Circeis armoricana	LAB-S10.2L3	end	0.25
Circeis armoricana	LAB-S10.2L3	end	0.25
Circeis armoricana	LAB-S10.2L3	end	0.1
Circeis armoricana	LAB-S10.2L3	end	0.1
Circeis armoricana	LAB-S10.2L3	end	0.15
Circeis armoricana	LAB-S10.2L3	end	0.2
Circeis armoricana	LAB-S10.2L3	end	0.2
Circeis armoricana	LAB-S10.2L3	end	0.15
Circeis armoricana	LAB-S10.2L3	end	0.15
Circeis armoricana	LAB-S10.2L3	end	0.2
Circeis armoricana	LAB-S10.2L3	end	0.25
Circeis armoricana	LAB-S10.2L3	end	0.15
Circeis armoricana	LAB-S10.2L3	end	0.25
Circeis armoricana	LAB-S10.2L3	end	0.2
Circeis armoricana	LAB-S10.2L3	end	0.2
Circeis armoricana	LAB-S10.2L3	end	0.2
Circeis armoricana	LAB-S10.2L3	end	0.2
Circeis armoricana	LAB-S10.2L3	end	0.15
Circeis armoricana	LAB-S10.2L3	end	0.2
Circeis armoricana	LAB-S10.2L3	end	0.15
Circeis armoricana	LAB-S10.2L3	end	0.1
Circeis armoricana	LAB-S10.2L3	end	0.2
Circeis armoricana	LAB-S10.2L3	end	0.15
Circeis armoricana	LAB-S10.2L3	end	0.2
Circeis armoricana	LAB-S10.2L3	end	0.2
Circeis armoricana	LAB-S10.2L3	end	0.25
Circeis armoricana	LAB-S10.2L3	end	0.25
Circeis armoricana	LAB-S10.2L3	end	0.25
Circeis armoricana	LAB-S10.2L3	end	0.2
Circeis armoricana	LAB-S10.2L3	end	0.15
Circeis armoricana	LAB-S10.2L3	end	0.2
Circeis armoricana	LAB-S10.2L3	end	0.2
Circeis armoricana	LAB-S10.2L3	end	0.1
Circeis armoricana	LAB-S10.2L3	end	0.1
Circeis armoricana	LAB-S10.2L3	end	0.15
Circeis armoricana	LAB-S10.2L3	end	0.25
Circeis armoricana	LAB-S10.2L3	end	0.15
Circeis armoricana	LAB-S10.2L3	end	0.25
Circeis armoricana	LAB-S10.2L3	end	0.25
Circeis armoricana	LAB-S10.2L3	end	0.2
Circeis armoricana	LAB-S10.2L3	end	0.25
Circeis armoricana	LAB-S10.2L3	end	0.15
Circeis armoricana	LAB-S10.2L3	end	0.15
Circeis armoricana	LAB-S10.2L3	end	0.25
Circeis armoricana	LAB-S10.2L3	end	0.2
Circeis armoricana	LAB-S10.2L3	end	0.2
Circeis armoricana	LAB-S10.2L3	end	0.15
Circeis armoricana	LAB-S10.2L3	end	0.25
Circeis armoricana	LAB-S10.2L3	end	0.15
Circeis armoricana	LAB-S10.2L3	end	0.25
Circeis armoricana	LAB-S10.2L3	end	0.15
Circeis armoricana	LAB-S10.2L3	end	0.15
Circeis armoricana	LAB-S10.2L3	end	0.2
Circeis armoricana	LAB-S10.2L3	end	0.25
Circeis armoricana	LAB-S10.2L3	end	0.15
Circeis armoricana	LAB-S10.2L3	end	0.25
Circeis armoricana	LAB-S10.2L3	end	0.25
Circeis armoricana	LAB-S10.2L3	end	0.15
Circeis armoricana	LAB-S10.2L3	end	0.25
Circeis armoricana	LAB-S10.2L3	end	0.2
Circeis armoricana	LAB-S10.2L3	end	0.15
Circeis armoricana	LAB-S10.2L3	end	0.1
Circeis armoricana	LAB-S10.2L3	end	0.15
Circeis armoricana	LAB-S10.2L3	end	0.15
Circeis armoricana	LAB-S11.2L1	start	0.2
Circeis armoricana	LAB-S11.2L1	start	0.2
Circeis armoricana	LAB-S11.2L1	start	0.2
Circeis armoricana	LAB-S11.2L1	start	0.15
Circeis armoricana	LAB-S11.2L1	start	0.2
Circeis armoricana	LAB-S11.2L1	start	0.2
Circeis armoricana	LAB-S11.2L1	start	0.2
Circeis armoricana	LAB-S11.2L1	start	0.2
Circeis armoricana	LAB-S11.2L1	start	0.2
Circeis armoricana	LAB-S11.2L1	start	0.25
Circeis armoricana	LAB-S11.2L1	start	0.25
Circeis armoricana	LAB-S11.2L1	start	0.15
Circeis armoricana	LAB-S11.2L1	start	0.15
Circeis armoricana	LAB-S11.2L1	start	0.15
Circeis armoricana	LAB-S11.2L1	start	0.25
Circeis armoricana	LAB-S11.2L1	start	0.2
Circeis armoricana	LAB-S11.2L1	start	0.2
Circeis armoricana	LAB-S11.2L1	start	0.15
Circeis armoricana	LAB-S11.2L1	start	0.2
Circeis armoricana	LAB-S11.2L1	start	0.15
Circeis armoricana	LAB-S11.2L1	start	0.1
Circeis armoricana	LAB-S11.2L1	start	0.3
Circeis armoricana	LAB-S11.2L1	start	0.25
Circeis armoricana	LAB-S11.2L1	start	0.15
Circeis armoricana	LAB-S11.2L1	start	0.1
Circeis armoricana	LAB-S11.2L1	start	0.2
Circeis armoricana	LAB-S11.2L1	start	0.2
Circeis armoricana	LAB-S11.2L1	start	0.25
Circeis armoricana	LAB-S11.2L1	start	0.25
Circeis armoricana	LAB-S11.2L1	start	0.25
Circeis armoricana	LAB-S11.2L1	start	0.2
Circeis armoricana	LAB-S11.2L1	start	0.25
Circeis armoricana	LAB-S11.2L1	start	0.25
Circeis armoricana	LAB-S11.2L1	start	0.25
Circeis armoricana	LAB-S11.2L1	start	0.25
Circeis armoricana	LAB-S11.2L1	start	0.25
Circeis armoricana	LAB-S11.2L1	start	0.3
Circeis armoricana	LAB-S11.2L1	start	0.3
Circeis armoricana	LAB-S11.2L1	start	0.25
Circeis armoricana	LAB-S11.2L1	start	0.25
Circeis armoricana	LAB-S11.2L1	start	0.25
Circeis armoricana	LAB-S11.2L1	start	0.25
Circeis armoricana	LAB-S11.2L1	start	0.25
Circeis armoricana	LAB-S11.2L1	start	0.2
Circeis armoricana	LAB-S11.2L1	start	0.25
Circeis armoricana	LAB-S11.2L1	start	0.15
Circeis armoricana	LAB-S11.2L1	start	0.15
Circeis armoricana	LAB-S11.2L1	start	0.25
Circeis armoricana	LAB-S11.2L1	start	0.15
Circeis armoricana	LAB-S11.2L1	start	0.2
Circeis armoricana	LAB-S11.2L1	start	0.25
Circeis armoricana	LAB-S11.2L1	start	0.2
Circeis armoricana	LAB-S11.2L1	start	0.25
Circeis armoricana	LAB-S11.2L1	start	0.2
Circeis armoricana	LAB-S11.2L1	start	0.15
Circeis armoricana	LAB-S11.2L1	start	0.2
Circeis armoricana	LAB-S11.2L1	start	0.25
Circeis armoricana	LAB-S11.2L1	start	0.25
Circeis armoricana	LAB-S11.2L1	start	0.25
Circeis armoricana	LAB-S11.2L1	start	0.25
Circeis armoricana	LAB-S11.2L1	start	0.25
Circeis armoricana	LAB-S11.2L1	start	0.2
Circeis armoricana	LAB-S11.2L1	start	0.25
Circeis armoricana	LAB-S11.2L1	start	0.2
Circeis armoricana	LAB-S11.2L1	start	0.2
Circeis armoricana	LAB-S11.2L1	start	0.25
Circeis armoricana	LAB-S11.2L1	start	0.25
Circeis armoricana	LAB-S11.2L1	start	0.25
Circeis armoricana	LAB-S11.2L1	start	0.25
Circeis armoricana	LAB-S11.2L1	start	0.2
Circeis armoricana	LAB-S11.2L1	start	0.25
Circeis armoricana	LAB-S11.2L1	start	0.2
Circeis armoricana	LAB-S11.2L1	start	0.2
Circeis armoricana	LAB-S11.2L1	start	0.1
Circeis armoricana	LAB-S11.2L1	start	0.25
Circeis armoricana	LAB-S11.2L1	end	0.2
Circeis armoricana	LAB-S11.2L1	end	0.25
Circeis armoricana	LAB-S11.2L1	end	0.25
Circeis armoricana	LAB-S11.2L1	end	0.2
Circeis armoricana	LAB-S11.2L1	end	0.25
Circeis armoricana	LAB-S11.2L1	end	0.25
Circeis armoricana	LAB-S11.2L1	end	0.25
Circeis armoricana	LAB-S11.2L1	end	0.25
Circeis armoricana	LAB-S11.2L1	end	0.2
Circeis armoricana	LAB-S11.2L1	end	0.15
Circeis armoricana	LAB-S11.2L1	end	0.25
Circeis armoricana	LAB-S11.2L1	end	0.25
Circeis armoricana	LAB-S11.2L1	end	0.25
Circeis armoricana	LAB-S11.2L1	end	0.15
Circeis armoricana	LAB-S11.2L1	end	0.2
Circeis armoricana	LAB-S11.2L1	end	0.25
Circeis armoricana	LAB-S11.2L1	end	0.25
Circeis armoricana	LAB-S11.2L1	end	0.2
Circeis armoricana	LAB-S11.2L1	end	0.25
Circeis armoricana	LAB-S11.2L1	end	0.25
Circeis armoricana	LAB-S11.2L1	end	0.25
Circeis armoricana	LAB-S11.2L1	end	0.25
Circeis armoricana	LAB-S11.2L2	start	0.15
Circeis armoricana	LAB-S11.2L2	start	0.15
Circeis armoricana	LAB-S11.2L2	start	0.15
Circeis armoricana	LAB-S11.2L2	start	0.2
Circeis armoricana	LAB-S11.2L2	start	0.2
Circeis armoricana	LAB-S11.2L2	start	0.2
Circeis armoricana	LAB-S11.2L2	start	0.2
Circeis armoricana	LAB-S11.2L2	start	0.2
Circeis armoricana	LAB-S11.2L2	start	0.15
Circeis armoricana	LAB-S11.2L2	start	0.1
Circeis armoricana	LAB-S11.2L2	start	0.2
Circeis armoricana	LAB-S11.2L2	start	0.1
Circeis armoricana	LAB-S11.2L2	start	0.1
Circeis armoricana	LAB-S11.2L2	start	0.2
Circeis armoricana	LAB-S11.2L2	start	0.1
Circeis armoricana	LAB-S11.2L2	start	0.2
Circeis armoricana	LAB-S11.2L2	start	0.2
Circeis armoricana	LAB-S11.2L2	start	0.25
Circeis armoricana	LAB-S11.2L2	start	0.2
Circeis armoricana	LAB-S11.2L2	start	0.2
Circeis armoricana	LAB-S11.2L2	start	0.1
Circeis armoricana	LAB-S11.2L2	start	0.1
Circeis armoricana	LAB-S11.2L2	start	0.15
Circeis armoricana	LAB-S11.2L2	start	0.15
Circeis armoricana	LAB-S11.2L2	start	0.2
Circeis armoricana	LAB-S11.2L2	start	0.25
Circeis armoricana	LAB-S11.2L2	start	0.2
Circeis armoricana	LAB-S11.2L2	start	0.15
Circeis armoricana	LAB-S11.2L2	start	0.1
Circeis armoricana	LAB-S11.2L2	start	0.2
Circeis armoricana	LAB-S11.2L2	start	0.1
Circeis armoricana	LAB-S11.2L2	start	0.2
Circeis armoricana	LAB-S11.2L2	start	0.15
Circeis armoricana	LAB-S11.2L2	start	0.15
Circeis armoricana	LAB-S11.2L2	start	0.1
Circeis armoricana	LAB-S11.2L2	start	0.15
Circeis armoricana	LAB-S11.2L2	start	0.2
Circeis armoricana	LAB-S11.2L2	start	0.15
Circeis armoricana	LAB-S11.2L2	start	0.2
Circeis armoricana	LAB-S11.2L2	start	0.2
Circeis armoricana	LAB-S11.2L2	start	0.2
Circeis armoricana	LAB-S11.2L2	start	0.25
Circeis armoricana	LAB-S11.2L2	start	0.25
Circeis armoricana	LAB-S11.2L2	start	0.2
Circeis armoricana	LAB-S11.2L2	start	0.2
Circeis armoricana	LAB-S11.2L2	start	0.1
Circeis armoricana	LAB-S11.2L2	start	0.2
Circeis armoricana	LAB-S11.2L2	start	0.15
Circeis armoricana	LAB-S11.2L2	start	0.15
Circeis armoricana	LAB-S11.2L2	start	0.2
Circeis armoricana	LAB-S11.2L2	start	0.25
Circeis armoricana	LAB-S11.2L2	start	0.2
Circeis armoricana	LAB-S11.2L2	start	0.2
Circeis armoricana	LAB-S11.2L2	start	0.2
Circeis armoricana	LAB-S11.2L2	start	0.15
Circeis armoricana	LAB-S11.2L2	start	0.25
Circeis armoricana	LAB-S11.2L2	start	0.25
Circeis armoricana	LAB-S11.2L2	start	0.25
Circeis armoricana	LAB-S11.2L2	start	0.2
Circeis armoricana	LAB-S11.2L2	start	0.2
Circeis armoricana	LAB-S11.2L2	start	0.25
Circeis armoricana	LAB-S11.2L2	start	0.2
Circeis armoricana	LAB-S11.2L2	start	0.2
Circeis armoricana	LAB-S11.2L2	start	0.15
Circeis armoricana	LAB-S11.2L2	start	0.15
Circeis armoricana	LAB-S11.2L2	end	0.25
Circeis armoricana	LAB-S11.2L2	end	0.25
Circeis armoricana	LAB-S11.2L3	start	0.15
Circeis armoricana	LAB-S11.2L3	start	0.15
Circeis armoricana	LAB-S11.2L3	start	0.15
Circeis armoricana	LAB-S11.2L3	start	0.15
Circeis armoricana	LAB-S11.2L3	start	0.15
Circeis armoricana	LAB-S11.2L3	start	0.25
Circeis armoricana	LAB-S11.2L3	start	0.15
Circeis armoricana	LAB-S11.2L3	start	0.15
Circeis armoricana	LAB-S11.2L3	start	0.15
Circeis armoricana	LAB-S11.2L3	start	0.15
Circeis armoricana	LAB-S11.2L3	start	0.15
Circeis armoricana	LAB-S11.2L3	start	0.15
Circeis armoricana	LAB-S11.2L3	start	0.25
Circeis armoricana	LAB-S11.2L3	start	0.2
Circeis armoricana	LAB-S11.2L3	start	0.2
Circeis armoricana	LAB-S11.2L3	start	0.25
Circeis armoricana	LAB-S11.2L3	start	0.1
Circeis armoricana	LAB-S11.2L3	start	0.25
Circeis armoricana	LAB-S11.2L3	start	0.15
Circeis armoricana	LAB-S11.2L3	start	0.2
Circeis armoricana	LAB-S11.2L3	start	0.25
Circeis armoricana	LAB-S11.2L3	start	0.2
Circeis armoricana	LAB-S11.2L3	start	0.2
Circeis armoricana	LAB-S11.2L3	start	0.1
Circeis armoricana	LAB-S11.2L3	start	0.15
Circeis armoricana	LAB-S11.2L3	start	0.15
Circeis armoricana	LAB-S11.2L3	start	0.15
Circeis armoricana	LAB-S11.2L3	start	0.15
Circeis armoricana	LAB-S11.2L3	start	0.25
Circeis armoricana	LAB-S11.2L3	start	0.2
Circeis armoricana	LAB-S11.2L3	start	0.2
Circeis armoricana	LAB-S11.2L3	start	0.15
Circeis armoricana	LAB-S11.2L3	start	0.15
Circeis armoricana	LAB-S11.2L3	start	0.2
Circeis armoricana	LAB-S11.2L3	start	0.15
Circeis armoricana	LAB-S11.2L3	start	0.2
Circeis armoricana	LAB-S11.2L3	start	0.15
Circeis armoricana	LAB-S11.2L3	start	0.25
Circeis armoricana	LAB-S11.2L3	start	0.15
Circeis armoricana	LAB-S11.2L3	start	0.15
Circeis armoricana	LAB-S11.2L3	start	0.15
Circeis armoricana	LAB-S11.2L3	start	0.15
Circeis armoricana	LAB-S11.2L3	start	0.25
Circeis armoricana	LAB-S11.2L3	start	0.25
Circeis armoricana	LAB-S11.2L3	start	0.15
Circeis armoricana	LAB-S11.2L3	start	0.15
Circeis armoricana	LAB-S11.2L3	start	0.1
Circeis armoricana	LAB-S11.2L3	start	0.15
Circeis armoricana	LAB-S11.2L3	start	0.1
Circeis armoricana	LAB-S11.2L3	start	0.15
Circeis armoricana	LAB-S11.2L3	start	0.25
Circeis armoricana	LAB-S11.2L3	start	0.15
Circeis armoricana	LAB-S11.2L3	start	0.15
Circeis armoricana	LAB-S11.2L3	start	0.1
Circeis armoricana	LAB-S11.2L3	start	0.1
Circeis armoricana	LAB-S11.2L3	end	0.2
Circeis armoricana	LAB-S11.2L3	end	0.2
Circeis armoricana	LAB-S11.2L3	end	0.25
Circeis armoricana	LAB-S11.2L3	end	0.25
Circeis armoricana	LAB-S11.2L3	end	0.15
Circeis armoricana	LAB-S11.2L3	end	0.15
Circeis armoricana	LAB-S11.2L3	end	0.25
Circeis armoricana	LAB-S11.2L3	end	0.25
Circeis armoricana	LAB-S11.2L3	end	0.25
Circeis armoricana	LAB-S11.2L3	end	0.2
Circeis armoricana	LAB-S11.2L3	end	0.15
Circeis armoricana	LAB-S11.2L3	end	0.2
Circeis armoricana	LAB-S11.2L3	end	0.15
Circeis armoricana	LAB-S11.2L3	end	0.25
Circeis armoricana	LAB-S11.2L3	end	0.25
Circeis armoricana	LAB-S11.2L3	end	0.25
Circeis armoricana	LAB-S11.2L3	end	0.25
Circeis armoricana	LAB-S11.2L3	end	0.25
Circeis armoricana	LAB-S11.2L3	end	0.2
Circeis armoricana	LAB-S11.2L3	end	0.2
Circeis armoricana	LAB-S13.3L1	start	0.2
Circeis armoricana	LAB-S13.3L1	start	0.15
Circeis armoricana	LAB-S13.3L1	start	0.2
Circeis armoricana	LAB-S13.3L1	start	0.15
Circeis armoricana	LAB-S13.3L1	start	0.1
Circeis armoricana	LAB-S13.3L1	start	0.25
Circeis armoricana	LAB-S13.3L1	start	0.2
Circeis armoricana	LAB-S13.3L1	start	0.15
Circeis armoricana	LAB-S13.3L1	start	0.1
Circeis armoricana	LAB-S13.3L1	start	0.15
Circeis armoricana	LAB-S13.3L1	start	0.1
Circeis armoricana	LAB-S13.3L1	start	0.15
Circeis armoricana	LAB-S13.3L1	start	0.1
Circeis armoricana	LAB-S13.3L1	start	0.15
Circeis armoricana	LAB-S13.3L1	start	0.15
Circeis armoricana	LAB-S13.3L1	start	0.1
Circeis armoricana	LAB-S13.3L1	start	0.2
Circeis armoricana	LAB-S13.3L1	start	0.2
Circeis armoricana	LAB-S13.3L1	start	0.15
Circeis armoricana	LAB-S13.3L1	start	0.2
Circeis armoricana	LAB-S13.3L1	start	0.15
Circeis armoricana	LAB-S13.3L1	start	0.15
Circeis armoricana	LAB-S13.3L1	start	0.15
Circeis armoricana	LAB-S13.3L1	start	0.15
Circeis armoricana	LAB-S13.3L1	start	0.15
Circeis armoricana	LAB-S13.3L1	start	0.15
Circeis armoricana	LAB-S13.3L1	start	0.15
Circeis armoricana	LAB-S13.3L1	start	0.25
Circeis armoricana	LAB-S13.3L1	start	0.2
Circeis armoricana	LAB-S13.3L1	start	0.15
Circeis armoricana	LAB-S13.3L1	start	0.15
Circeis armoricana	LAB-S13.3L1	start	0.2
Circeis armoricana	LAB-S13.3L1	start	0.15
Circeis armoricana	LAB-S13.3L1	start	0.2
Circeis armoricana	LAB-S13.3L1	start	0.15
Circeis armoricana	LAB-S13.3L1	start	0.2
Circeis armoricana	LAB-S13.3L1	start	0.2
Circeis armoricana	LAB-S13.3L1	start	0.15
Circeis armoricana	LAB-S13.3L1	start	0.2
Circeis armoricana	LAB-S13.3L1	start	0.15
Circeis armoricana	LAB-S13.3L1	end	0.25
Circeis armoricana	LAB-S13.3L1	end	0.2
Circeis armoricana	LAB-S13.3L1	end	0.2
Circeis armoricana	LAB-S13.3L1	end	0.2
Circeis armoricana	LAB-S13.3L1	end	0.15
Circeis armoricana	LAB-S13.3L1	end	0.15
Circeis armoricana	LAB-S13.3L1	end	0.2
Circeis armoricana	LAB-S13.3L1	end	0.2
Circeis armoricana	LAB-S13.3L1	end	0.2
Circeis armoricana	LAB-S13.3L1	end	0.2
Circeis armoricana	LAB-S13.3L1	end	0.2
Circeis armoricana	LAB-S13.3L1	end	0.25
Circeis armoricana	LAB-S13.3L1	end	0.15
Circeis armoricana	LAB-S13.3L2	start	0.15
Circeis armoricana	LAB-S13.3L2	start	0.15
Circeis armoricana	LAB-S13.3L2	start	0.2
Circeis armoricana	LAB-S13.3L2	start	0.2
Circeis armoricana	LAB-S13.3L2	start	0.15
Circeis armoricana	LAB-S13.3L2	start	0.15
Circeis armoricana	LAB-S13.3L2	start	0.25
Circeis armoricana	LAB-S13.3L2	start	0.2
Circeis armoricana	LAB-S13.3L2	start	0.2
Circeis armoricana	LAB-S13.3L2	start	0.15
Circeis armoricana	LAB-S13.3L2	start	0.15
Circeis armoricana	LAB-S13.3L2	start	0.15
Circeis armoricana	LAB-S13.3L2	start	0.15
Circeis armoricana	LAB-S13.3L2	start	0.15
Circeis armoricana	LAB-S13.3L2	start	0.2
Circeis armoricana	LAB-S13.3L2	start	0.15
Circeis armoricana	LAB-S13.3L2	start	0.3
Circeis armoricana	LAB-S13.3L2	start	0.15
Circeis armoricana	LAB-S13.3L2	start	0.2
Circeis armoricana	LAB-S13.3L2	start	0.15
Circeis armoricana	LAB-S13.3L2	start	0.15
Circeis armoricana	LAB-S13.3L2	start	0.25
Circeis armoricana	LAB-S13.3L2	start	0.15
Circeis armoricana	LAB-S13.3L2	start	0.15
Circeis armoricana	LAB-S13.3L2	start	0.1
Circeis armoricana	LAB-S13.3L2	start	0.1
Circeis armoricana	LAB-S13.3L2	start	0.2
Circeis armoricana	LAB-S13.3L2	start	0.2
Circeis armoricana	LAB-S13.3L2	start	0.2
Circeis armoricana	LAB-S13.3L2	start	0.1
Circeis armoricana	LAB-S13.3L2	start	0.15
Circeis armoricana	LAB-S13.3L2	start	0.15
Circeis armoricana	LAB-S13.3L2	start	0.25
Circeis armoricana	LAB-S13.3L2	start	0.15
Circeis armoricana	LAB-S13.3L2	start	0.15
Circeis armoricana	LAB-S13.3L2	start	0.15
Circeis armoricana	LAB-S13.3L2	start	0.15
Circeis armoricana	LAB-S13.3L2	start	0.15
Circeis armoricana	LAB-S13.3L2	start	0.2
Circeis armoricana	LAB-S13.3L2	start	0.15
Circeis armoricana	LAB-S13.3L2	start	0.15
Circeis armoricana	LAB-S13.3L2	start	0.2
Circeis armoricana	LAB-S13.3L2	start	0.2
Circeis armoricana	LAB-S13.3L2	start	0.2
Circeis armoricana	LAB-S13.3L2	start	0.15
Circeis armoricana	LAB-S13.3L2	start	0.2
Circeis armoricana	LAB-S13.3L2	start	0.1
Circeis armoricana	LAB-S13.3L2	start	0.2
Circeis armoricana	LAB-S13.3L2	start	0.2
Circeis armoricana	LAB-S13.3L2	start	0.2
Circeis armoricana	LAB-S13.3L2	start	0.1
Circeis armoricana	LAB-S13.3L2	start	0.25
Circeis armoricana	LAB-S13.3L2	start	0.15
Circeis armoricana	LAB-S13.3L2	start	0.15
Circeis armoricana	LAB-S13.3L2	start	0.25
Circeis armoricana	LAB-S13.3L2	start	0.2
Circeis armoricana	LAB-S13.3L2	start	0.2
Circeis armoricana	LAB-S13.3L2	start	0.25
Circeis armoricana	LAB-S13.3L2	start	0.2
Circeis armoricana	LAB-S13.3L2	start	0.15
Circeis armoricana	LAB-S13.3L2	start	0.2
Circeis armoricana	LAB-S13.3L2	start	0.15
Circeis armoricana	LAB-S13.3L2	end	0.2
Circeis armoricana	LAB-S13.3L2	end	0.15
Circeis armoricana	LAB-S13.3L2	end	0.15
Circeis armoricana	LAB-S13.3L2	end	0.2
Circeis armoricana	LAB-S13.3L2	end	0.15
Circeis armoricana	LAB-S13.3L2	end	0.2
Circeis armoricana	LAB-S13.3L2	end	0.2
Circeis armoricana	LAB-S13.3L2	end	0.2
Circeis armoricana	LAB-S13.3L2	end	0.25
Circeis armoricana	LAB-S13.3L2	end	0.15
Circeis armoricana	LAB-S13.3L2	end	0.25
Circeis armoricana	LAB-S13.3L2	end	0.2
Circeis armoricana	LAB-S13.3L2	end	0.2
Circeis armoricana	LAB-S13.3L2	end	0.15
Circeis armoricana	LAB-S13.3L2	end	0.3
Circeis armoricana	LAB-S13.3L2	end	0.25
Circeis armoricana	LAB-S13.3L2	end	0.25
Circeis armoricana	LAB-S13.3L2	end	0.2
Circeis armoricana	LAB-S13.3L2	end	0.2
Circeis armoricana	LAB-S13.3L2	end	0.2
Circeis armoricana	LAB-S13.3L2	end	0.25
Circeis armoricana	LAB-S13.3L2	end	0.2
Circeis armoricana	LAB-S13.3L2	end	0.2
Circeis armoricana	LAB-S13.3L2	end	0.2
Circeis armoricana	LAB-S13.3L2	end	0.2
Circeis armoricana	LAB-S13.3L2	end	0.15
Circeis armoricana	LAB-S13.3L2	end	0.2
Circeis armoricana	LAB-S13.3L2	end	0.25
Circeis armoricana	LAB-S13.3L2	end	0.15
Circeis armoricana	LAB-S13.3L2	end	0.2
Circeis armoricana	LAB-S13.3L3	start	0.15
Circeis armoricana	LAB-S13.3L3	start	0.2
Circeis armoricana	LAB-S13.3L3	start	0.15
Circeis armoricana	LAB-S13.3L3	start	0.15
Circeis armoricana	LAB-S13.3L3	start	0.15
Circeis armoricana	LAB-S13.3L3	start	0.2
Circeis armoricana	LAB-S13.3L3	start	0.2
Circeis armoricana	LAB-S13.3L3	start	0.2
Circeis armoricana	LAB-S13.3L3	start	0.15
Circeis armoricana	LAB-S13.3L3	start	0.2
Circeis armoricana	LAB-S13.3L3	start	0.2
Circeis armoricana	LAB-S13.3L3	start	0.2
Circeis armoricana	LAB-S13.3L3	start	0.2
Circeis armoricana	LAB-S13.3L3	start	0.2
Circeis armoricana	LAB-S13.3L3	start	0.15
Circeis armoricana	LAB-S13.3L3	start	0.15
Circeis armoricana	LAB-S13.3L3	start	0.25
Circeis armoricana	LAB-S13.3L3	start	0.15
Circeis armoricana	LAB-S13.3L3	start	0.15
Circeis armoricana	LAB-S13.3L3	start	0.2
Circeis armoricana	LAB-S13.3L3	start	0.2
Circeis armoricana	LAB-S13.3L3	start	0.2
Circeis armoricana	LAB-S13.3L3	start	0.2
Circeis armoricana	LAB-S13.3L3	start	0.15
Circeis armoricana	LAB-S13.3L3	start	0.15
Circeis armoricana	LAB-S13.3L3	start	0.15
Circeis armoricana	LAB-S13.3L3	start	0.15
Circeis armoricana	LAB-S13.3L3	start	0.2
Circeis armoricana	LAB-S13.3L3	start	0.2
Circeis armoricana	LAB-S13.3L3	start	0.2
Circeis armoricana	LAB-S13.3L3	start	0.2
Circeis armoricana	LAB-S13.3L3	start	0.2
Circeis armoricana	LAB-S13.3L3	start	0.2
Circeis armoricana	LAB-S13.3L3	start	0.2
Circeis armoricana	LAB-S13.3L3	start	0.15
Circeis armoricana	LAB-S13.3L3	start	0.15
Circeis armoricana	LAB-S13.3L3	start	0.25
Circeis armoricana	LAB-S13.3L3	start	0.2
Circeis armoricana	LAB-S13.3L3	start	0.15
Circeis armoricana	LAB-S13.3L3	start	0.2
Circeis armoricana	LAB-S13.3L3	start	0.2
Circeis armoricana	LAB-S13.3L3	start	0.15
Circeis armoricana	LAB-S13.3L3	start	0.15
Circeis armoricana	LAB-S13.3L3	start	0.25
Circeis armoricana	LAB-S13.3L3	start	0.25
Circeis armoricana	LAB-S13.3L3	start	0.15
Circeis armoricana	LAB-S13.3L3	end	0.2
Circeis armoricana	LAB-S13.3L3	end	0.2
Circeis armoricana	LAB-S13.3L3	end	0.2
Circeis armoricana	LAB-S13.3L3	end	0.2
Circeis armoricana	LAB-S13.3L3	end	0.2
Circeis armoricana	LAB-S13.3L3	end	0.25
Circeis armoricana	LAB-S13.3L3	end	0.25
Circeis armoricana	LAB-S13.3L3	end	0.2
Circeis armoricana	LAB-S13.3L3	end	0.25
Circeis armoricana	LAB-S13.3L3	end	0.2
Circeis armoricana	LAB-S13.3L3	end	0.2
Circeis armoricana	LAB-S13.3L3	end	0.2
Circeis armoricana	LAB-S13.3L3	end	0.15
Circeis armoricana	LAB-S13.3L3	end	0.2
Circeis armoricana	LAB-S13.3L3	end	0.25
Circeis armoricana	LAB-S14.3L1	start	0.2
Circeis armoricana	LAB-S14.3L1	start	0.1
Circeis armoricana	LAB-S14.3L1	start	0.15
Circeis armoricana	LAB-S14.3L1	start	0.1
Circeis armoricana	LAB-S14.3L1	start	0.1
Circeis armoricana	LAB-S14.3L1	start	0.2
Circeis armoricana	LAB-S14.3L1	start	0.15
Circeis armoricana	LAB-S14.3L1	start	0.2
Circeis armoricana	LAB-S14.3L1	start	0.15
Circeis armoricana	LAB-S14.3L1	start	0.25
Circeis armoricana	LAB-S14.3L1	start	0.2
Circeis armoricana	LAB-S14.3L1	start	0.15
Circeis armoricana	LAB-S14.3L1	start	0.25
Circeis armoricana	LAB-S14.3L1	start	0.2
Circeis armoricana	LAB-S14.3L1	start	0.25
Circeis armoricana	LAB-S14.3L1	start	0.15
Circeis armoricana	LAB-S14.3L1	start	0.2
Circeis armoricana	LAB-S14.3L1	start	0.2
Circeis armoricana	LAB-S14.3L1	start	0.15
Circeis armoricana	LAB-S14.3L1	start	0.15
Circeis armoricana	LAB-S14.3L1	start	0.2
Circeis armoricana	LAB-S14.3L1	start	0.15
Circeis armoricana	LAB-S14.3L1	start	0.2
Circeis armoricana	LAB-S14.3L1	start	0.15
Circeis armoricana	LAB-S14.3L1	start	0.15
Circeis armoricana	LAB-S14.3L1	start	0.2
Circeis armoricana	LAB-S14.3L1	start	0.15
Circeis armoricana	LAB-S14.3L1	start	0.15
Circeis armoricana	LAB-S14.3L1	start	0.15
Circeis armoricana	LAB-S14.3L1	start	0.15
Circeis armoricana	LAB-S14.3L1	start	0.1
Circeis armoricana	LAB-S14.3L1	start	0.2
Circeis armoricana	LAB-S14.3L1	start	0.25
Circeis armoricana	LAB-S14.3L1	start	0.15
Circeis armoricana	LAB-S14.3L1	start	0.15
Circeis armoricana	LAB-S14.3L1	start	0.2
[truncated: 5,998 more rows]
